# Supplementary material for: Lives versus Livelihoods? Perceived economic risk has a stronger association with support for COVID-19 preventive measures than perceived health risk
Source: Sci Rep. 2021 May 6;11:9669. doi: 10.1038/s41598-021-88314-4 (PMC8102566; doi:10.1038/s41598-021-88314-4)
Supplement: Supplementary file 1 — Supplementary Information 1. [file 41598_2021_88314_MOESM1_ESM.xlsx]

## Sheet: Data
Country	Country_number	Health_Risk	Economic_Risk	Hand_wash	Avoid_Crowds	Social_isolation	Vaccination	Quarantine	Reporting	Exposure_COVID	Know_COVID19	Know_Economic	Quality_Messages	Community_Norms	Age	Gender	Education	Employment	Financial_Insecurity	COUNTRYTot_Population	COUNTRYGDPpc	COUNTRYUnemployment	COUNTRYGini	COUNTRYOld_age_dependency	COUNTRYLife_expectancy	COUNTRYHealth_expenditure	COUNTRYPrivate_health_insurance	COUNTRYOut_of_pocket	COUNTRYHospital_beds	COUNTRYcasespermillion	COUNTRYdeathspermillion	Case_Fatality
Argentina	1	4	5	2	2	0	-1	0	0	1	1	3	3	-2	1		3	0	2	44.5	11684	10.9	41.4	17	77	9.12	27.07	15.02	5	44.3	1.84	0.04
Argentina	1	4	4	3	3	7	1	3	-2	0	4	4	1	3	2		3	0	0	44.5	11684	10.9	41.4	17	77	9.12	27.07	15.02	5	44.3	1.84	0.04
Argentina	1	2	2	0	0	2	-2	-1	-1	1	3	3	5	-1	3		3	0	-2	44.5	11684	10.9	41.4	17	77	9.12	27.07	15.02	5	44.3	1.84	0.04
Argentina	1	8	8	3	3	7	3	3	3	0	2	2	3	2	1		4	0	2	44.5	11684	10.9	41.4	17	77	9.12	27.07	15.02	5	44.3	1.84	0.04
Canada	4	3	5	3	3	7	3	3	-3	1	3	3	5	2	1		2	0	1	37.1	46233	7.5	33.8	26	82	10.57	26.28	14.22	2.7	584.51	15.29	0.03
Canada	4	4	8	2	3	4	3	3	0	1	4	3	5	-1	2		4	0	2	37.1	46233	7.5	33.8	26	82	10.57	26.28	14.22	2.7	584.51	15.29	0.03
Canada	4	3	5	3	3	7	3	3	3	0	4	4	2	0	1		1	0	1	37.1	46233	7.5	33.8	26	82	10.57	26.28	14.22	2.7	584.51	15.29	0.03
Canada	4	5	4	2	2	7	2	2	-3	0	2	2	4	1	1		2	0	0	37.1	46233	7.5	33.8	26	82	10.57	26.28	14.22	2.7	584.51	15.29	0.03
Canada	4	6	5	3	3	6	3	3	3	0	3	3	4	3	1		2	0	0	37.1	46233	7.5	33.8	26	82	10.57	26.28	14.22	2.7	584.51	15.29	0.03
France	6	2	4	-2	-2	5	-2	-2	-2	1	3	3	5	-2	3		2	0	1	66.9	41464	10.4	31.6	32	83	11.31	16.62	9.38	6.5	1382.9	200.38	0.14
France	6	6	6	3	1	6	3	3	-1	0	4	5	6	3	6		3	0	0	66.9	41464	10.4	31.6	32	83	11.31	16.62	9.38	6.5	1382.9	200.38	0.14
Germany	7	8	8	3	3	0	3	3	3	0	4	5	6	3	4		7	0	2	82.9	47603	3.9	31.9	33	81	11.25	15.49	12.67	8.3	1399.08	30.2	0.02
Greece	8	1	5	2	0	0	1	1	0	0	3	2	3	-1	6		4	0	-2	10.7	20324	22.3	34.4	34	81	8.04	39.64	34.75	4.3	212.64	10.23	0.05
Greece	8	4	8	2	3	5	-3	2	-1	0	3	2	3	1	2		4	0	1	10.7	20324	22.3	34.4	34	81	8.04	39.64	34.75	4.3	212.64	10.23	0.05
Greece	8	1	1	3	3	0	2	2	2	0	5	5	6	2	6			0	-1	10.7	20324	22.3	34.4	34	81	8.04	39.64	34.75	4.3	212.64	10.23	0.05
Indonesia	9	1	8	3	0	0	-3	2	2	0	3	1	3	0	1		2	0	1	267.7	3894	7.5	39	9	72	2.99	51.1	34.61	1.2	22.85	1.99	0.09
Indonesia	9	3	3	-1	-1	7	2	2	1	2	4	3	4	-1	2			0	0	267.7	3894	7.5	39	9	72	2.99	51.1	34.61	1.2	22.85	1.99	0.09
Italy	10	1	4	0	0	7	2	2	2	0	3	3	5	0	6		4	0	-2	60.4	34483	12.7	35.9	36	83	8.84	26.1	23.49	3.4	2444.93	312.05	0.13
Italy	10	4	8	1	3	6	2	3	3	0	5	5	5	2	5		4	0	2	60.4	34483	12.7	35.9	36	83	8.84	26.1	23.49	3.4	2444.93	312.05	0.13
Japan	11	5	7	1	1	7	1	1	-1	0	2	2	2	0	2		5	0	2	126.5	39290	3	32.9	46	84	10.94	15.91	12.85	13.4	44.18	0.71	0.02
Japan	11	4	8	3	3	7	3	2	2	0	2	1	2	1	2		5	0	0	126.5	39290	3	32.9	46	84	10.94	15.91	12.85	13.4	44.18	0.71	0.02
Netherlands	12	2	2	0	0	1	-1	0	-1	1	4	3	3	-1	6		5	0		17.2	53024	6.5	28.5	30	82	10.1	18.45	11.09	4.7	1842.11	209.01	0.11
Philippines	13	2	3	0	0	7	0	0	0	0	4	4	5	0	1		2	0	0	106.6	3103	6.2	44.4	8	71	4.45	65.5	53.05	1	55.44	3.63	0.07
Philippines	13	4	5	1	0	7	0	0	0	0	3	3	3	0	1		5	0	2	106.6	3103	6.2	44.4	8	71	4.45	65.5	53.05	1	55.44	3.63	0.07
Philippines	13	2	3	0	2	6	1	0	0	0	3	3	3	1	5		2	0	1	106.6	3103	6.2	44.4	8	71	4.45	65.5	53.05	1	55.44	3.63	0.07
Philippines	13	1	1	-3	-3	0	-3	-3	-3	0	1	1	1	-3	2		1	0		106.6	3103	6.2	44.4	8	71	4.45	65.5	53.05	1	55.44	3.63	0.07
Romania	14	1	1	2	3	2	2	3	3	0	3	1	2	2	6		4	0	-2	19.5	12301	10.1	36	28	75	5.16	21.41	20.49	6.3	437.18	21.68	0.05
Russia	15	3	4	3	3	4	2	2	1	0	3	3	3	1	1		2	0	1	144.5	11289	4.9	37.5	22	73	5.34	42.91	40.49	8.2	255.03	2.16	0.01
Saudi Arabia	16	1	1	3	3	3	3	3	3	0	2	1	3	3	1		1	0	-2	33.7	23339	6	45.9	5	75	5.23	35.91	16.86	2.7	237.24	2.64	0.01
Saudi Arabia	16	3	3	3	2	4	2	-3	-2	0	3	1	1	-1	1		5	0	0	33.7	23339	6	45.9	5	75	5.23	35.91	16.86	2.7	237.24	2.64	0.01
Saudi Arabia	16	3	1	-2	-2	4	0	0	0	3	3	3	3	-2	6		4	0	-1	33.7	23339	6	45.9	5	75	5.23	35.91	16.86	2.7	237.24	2.64	0.01
Saudi Arabia	16	3	1	-1	-1	4	1	-3	0	1	3	2	4	0	2		5	0	1	33.7	23339	6	45.9	5	75	5.23	35.91	16.86	2.7	237.24	2.64	0.01
Saudi Arabia	16	1	1	-1	-1	6	0	0	0	1	5	4	4	-2	6		6	0	-1	33.7	23339	6	45.9	5	75	5.23	35.91	16.86	2.7	237.24	2.64	0.01
Saudi Arabia	16	2	2	-3	-1	3	-2	-2	0	0	3	2	1	-2	2		4	0	1	33.7	23339	6	45.9	5	75	5.23	35.91	16.86	2.7	237.24	2.64	0.01
Saudi Arabia	16	5	1	-3	-3	7	3	3	1	0	5	5	6	3	6		2	0	-2	33.7	23339	6	45.9	5	75	5.23	35.91	16.86	2.7	237.24	2.64	0.01
Saudi Arabia	16	7	7	-3	-2	7	-3	-3	3	1	1	4	3	-1	6			0	-2	33.7	23339	6	45.9	5	75	5.23	35.91	16.86	2.7	237.24	2.64	0.01
Serbia	17	3	5	0	2	6	-3	3	2	1	4	2	5	1	6			0	-1	6.9	7247	13.4	36.2	28	76	8.11	43.13	41.75	5.7	881.85	16.17	0.02
South Africa	18	6	8	0	2	5	3	3	3	1	3	5	3	3	1		4	0	2	57.8	6374	35.3	63	8	64	8.11	44.39	7.77	2.8	33.53	0.38	0.01
South Korea	19	3	5	1	1	2	2	2	3	0	3	3	2	0	1			0	-2	51.6	31363	4.5	31.6	20	83	7.6	41.13	33.67	11.5	207.97	4.56	0.02
Spain	20	3	3	0	-1	1	0	-1	3	1	2	3	4	1	6		7	0	1	46.8	30371	20.8	34.7	29	83	8.87	29.38	23.57	3	3589.04	338.18	0.09
Spain	20	4	1	0	-1	2	-3	-2	-2	0	3	3	4	-1	3		5	0	-1	46.8	30371	20.8	34.7	29	83	8.87	29.38	23.57	3	3589.04	338.18	0.09
Spain	20	7	4	-1	-1	1	-2	-1	-1	1	3	3	3	0	2		6	0	0	46.8	30371	20.8	34.7	29	83	8.87	29.38	23.57	3	3589.04	338.18	0.09
UK	23	4	2	1	3	7	3	3	-1	0	2	1	3	0	1		2	0	-2	66.5	42944	4.8	34.8	29	81	9.63	20.58	15.96	2.8	1052.45	156.96	0.15
USA	24	3	5	2	3	5	3	3	-1	0	4	3	4	1	1		2	0	-1	326.7	62795	10.4	41.4	24	79	17.06	15.47	10.99	2.9	1508.09	56.47	0.04
USA	24	4	5	2	2	5	1	2	-1	2	3	3	5	2	1		4	0	1	326.7	62795	10.4	41.4	24	79	17.06	15.47	10.99	2.9	1508.09	56.47	0.04
USA	24	3	1	3	3	7	3	0	1	0	3	2	4	0	1		5	0	0	326.7	62795	10.4	41.4	24	79	17.06	15.47	10.99	2.9	1508.09	56.47	0.04
Argentina	1	3	4	0	2	0	1	2	2	0	3	1	3	-1	1	1	4	0	0	44.5	11684	10.9	41.4	17	77	9.12	27.07	15.02	5	44.3	1.84	0.04
Argentina	1	3	3	3	3	7	3	3	3	1	4	3	6	3	6	1	7	0	-1	44.5	11684	10.9	41.4	17	77	9.12	27.07	15.02	5	44.3	1.84	0.04
Argentina	1	3	5	3	3	6	2	3	3	0	3	3	5	3	4	1	6	0	0	44.5	11684	10.9	41.4	17	77	9.12	27.07	15.02	5	44.3	1.84	0.04
Argentina	1	2	2	3	3	6	3	2	2	0	5	5	6	3	4	1	2	0	0	44.5	11684	10.9	41.4	17	77	9.12	27.07	15.02	5	44.3	1.84	0.04
Argentina	1	5	5	3	3	7	3	3	3	0	5	3	6	3	5	1	4	0	-2	44.5	11684	10.9	41.4	17	77	9.12	27.07	15.02	5	44.3	1.84	0.04
Argentina	1	4	8	3	3	5	3	3	3	0	3	4	5	3	2	1	3	0	1	44.5	11684	10.9	41.4	17	77	9.12	27.07	15.02	5	44.3	1.84	0.04
Argentina	1	3	3	3	3	7	3	3	3	0	4	5	6	3	5	1	4	0	1	44.5	11684	10.9	41.4	17	77	9.12	27.07	15.02	5	44.3	1.84	0.04
Argentina	1	4	7	2	3	7	2	2	2	0	4	4	6	3	6	1	2	0	1	44.5	11684	10.9	41.4	17	77	9.12	27.07	15.02	5	44.3	1.84	0.04
Argentina	1	4	5	2	3	7	3	3	3	0	3	3	5	1	2	1	2	0	1	44.5	11684	10.9	41.4	17	77	9.12	27.07	15.02	5	44.3	1.84	0.04
Argentina	1	1	7	3	3	7	-2	3	-3	0	5	3	2	1	4	1	4	0	2	44.5	11684	10.9	41.4	17	77	9.12	27.07	15.02	5	44.3	1.84	0.04
Argentina	1	4	8	2	2	7	2	2	0	0	3	4	4	2	5	1	5	0	2	44.5	11684	10.9	41.4	17	77	9.12	27.07	15.02	5	44.3	1.84	0.04
Argentina	1	4	4	1	2	7	0	2	2	0	4	4	4	2	2	1	5	0	-1	44.5	11684	10.9	41.4	17	77	9.12	27.07	15.02	5	44.3	1.84	0.04
Argentina	1	3	5	3	3	7	1	2	2	0	3	3	3	3	6	1	1	0	1	44.5	11684	10.9	41.4	17	77	9.12	27.07	15.02	5	44.3	1.84	0.04
Argentina	1	4	7	1	1	2	-2	-1	-2	0	2	3	2	1	4	1	5	0	2	44.5	11684	10.9	41.4	17	77	9.12	27.07	15.02	5	44.3	1.84	0.04
Argentina	1	2	6	3	3	7	3	3	3	1	4	4	6	3	2	1	5	0	1	44.5	11684	10.9	41.4	17	77	9.12	27.07	15.02	5	44.3	1.84	0.04
Argentina	1	4	7	3	3	7	-3	3	-3	0	2	5	2	-3	4	1	4	0	2	44.5	11684	10.9	41.4	17	77	9.12	27.07	15.02	5	44.3	1.84	0.04
Argentina	1	4	5	3	3	7	3	3	3	0	4	4	3	2	5	1	4	0	-1	44.5	11684	10.9	41.4	17	77	9.12	27.07	15.02	5	44.3	1.84	0.04
Argentina	1	2	3	3	3	7	3	3	3	0	4	2	6	3	6	1	5	0	-2	44.5	11684	10.9	41.4	17	77	9.12	27.07	15.02	5	44.3	1.84	0.04
Argentina	1	4	4	3	3	7	0	3	2	1	4	4	3	2	5	1	5	0	1	44.5	11684	10.9	41.4	17	77	9.12	27.07	15.02	5	44.3	1.84	0.04
Argentina	1	4	6	2	3	7	2	3	2	0	5	4	5	3	6	1	4	0	0	44.5	11684	10.9	41.4	17	77	9.12	27.07	15.02	5	44.3	1.84	0.04
Argentina	1	3	5	3	3	7	1	1	1	0	3	4	3	2	4	1	4	0	1	44.5	11684	10.9	41.4	17	77	9.12	27.07	15.02	5	44.3	1.84	0.04
Argentina	1	7	6	3	3	7	3	3	1	0	4	2	4	3	2	1	2	0	1	44.5	11684	10.9	41.4	17	77	9.12	27.07	15.02	5	44.3	1.84	0.04
Argentina	1	2	5	3	3	7	3	3	3	0	3	3	5	2	2	1	3	0	1	44.5	11684	10.9	41.4	17	77	9.12	27.07	15.02	5	44.3	1.84	0.04
Argentina	1	7	7	3	3	7	2	2	2	1	4	3	6		2	1	4	0	2	44.5	11684	10.9	41.4	17	77	9.12	27.07	15.02	5	44.3	1.84	0.04
Argentina	1	4	5	2	2	7	2	2	2	0	4	3	5	2	3	1	2	0	1	44.5	11684	10.9	41.4	17	77	9.12	27.07	15.02	5	44.3	1.84	0.04
Argentina	1	1	2	2	2	0	-2	1	2	1	4	5	5	2	3	1	3	0	1	44.5	11684	10.9	41.4	17	77	9.12	27.07	15.02	5	44.3	1.84	0.04
Argentina	1	4	7	3	3	7	3	3	3	0	3	2	5	3	4	1	3	0	2	44.5	11684	10.9	41.4	17	77	9.12	27.07	15.02	5	44.3	1.84	0.04
Argentina	1	5	3	0	2	7	2	2	0	0	4	5	6	2	5	1	2	0	-1	44.5	11684	10.9	41.4	17	77	9.12	27.07	15.02	5	44.3	1.84	0.04
Argentina	1	4	7	3	3	2	0	2	1	0	4	3	6	3	3	1	4	0	2	44.5	11684	10.9	41.4	17	77	9.12	27.07	15.02	5	44.3	1.84	0.04
Argentina	1	3	2	3	3	7	3	3	0	0	3	3	6	3	2	1	1	0	2	44.5	11684	10.9	41.4	17	77	9.12	27.07	15.02	5	44.3	1.84	0.04
Argentina	1	4	2	3	3	4	3	0	2	0	3	1	2	0	5	1	4	0	2	44.5	11684	10.9	41.4	17	77	9.12	27.07	15.02	5	44.3	1.84	0.04
Argentina	1	2	2	3	3	7	3	3	3	0	4	4	6	-3	4	1	2	0	-1	44.5	11684	10.9	41.4	17	77	9.12	27.07	15.02	5	44.3	1.84	0.04
Argentina	1	4	5	2	2	4	2	2	2	0	4	4	6	2	5	1	2	0	-2	44.5	11684	10.9	41.4	17	77	9.12	27.07	15.02	5	44.3	1.84	0.04
Argentina	1	4	8	2	2	7	3	3	2	0	4	3	5	2	3	1	2	0	1	44.5	11684	10.9	41.4	17	77	9.12	27.07	15.02	5	44.3	1.84	0.04
Argentina	1	4	3	3	3	7	3	3	3	0	3	3	6	3	5	1	2	0	-1	44.5	11684	10.9	41.4	17	77	9.12	27.07	15.02	5	44.3	1.84	0.04
Argentina	1	2	1	2	2	5	2	2	2	0	4	4	3	2	6	1	4	0	-2	44.5	11684	10.9	41.4	17	77	9.12	27.07	15.02	5	44.3	1.84	0.04
Argentina	1	4	5	3	3	5	3	3	3	0	4	4	4	2	4	1	2	0	1	44.5	11684	10.9	41.4	17	77	9.12	27.07	15.02	5	44.3	1.84	0.04
Argentina	1	3	6	3	3	7	2	3	3	0	4	4	5	2	3	1	4	0	-1	44.5	11684	10.9	41.4	17	77	9.12	27.07	15.02	5	44.3	1.84	0.04
Argentina	1	1	5	2	2	7		2	0	0	4	2	6		4	1	2	0	1	44.5	11684	10.9	41.4	17	77	9.12	27.07	15.02	5	44.3	1.84	0.04
Argentina	1	5	8	3	3	7	3	3	2	0	4	4	5	2	4	1	2	0	2	44.5	11684	10.9	41.4	17	77	9.12	27.07	15.02	5	44.3	1.84	0.04
Argentina	1		4	2	2	6	-3	-3	-3	0	5	2	6	-3	5	1	4	0	-1	44.5	11684	10.9	41.4	17	77	9.12	27.07	15.02	5	44.3	1.84	0.04
Argentina	1	3	2	3	3	7	3	3	2	0	4	3	3	1	4	1	2	0	1	44.5	11684	10.9	41.4	17	77	9.12	27.07	15.02	5	44.3	1.84	0.04
Argentina	1	2	7	2	2	7	-3	2	3	0	4	4	5	3	2	1	2	0	1	44.5	11684	10.9	41.4	17	77	9.12	27.07	15.02	5	44.3	1.84	0.04
Argentina	1	5	8	2	3	5	3	3	3	0	2	4	6	3	2	1	2	0	1	44.5	11684	10.9	41.4	17	77	9.12	27.07	15.02	5	44.3	1.84	0.04
Argentina	1	3	7	3	3	7	3	3	3	0	4	5	6	3	4	1	5	0	2	44.5	11684	10.9	41.4	17	77	9.12	27.07	15.02	5	44.3	1.84	0.04
Argentina	1	3	6	3	3	3	3	2	-3	1	4	4	6	3	4	1	6	0	-1	44.5	11684	10.9	41.4	17	77	9.12	27.07	15.02	5	44.3	1.84	0.04
Argentina	1	2	6	3	3	7	3	3	3	0	3	3	6	3	2	1	2	0	2	44.5	11684	10.9	41.4	17	77	9.12	27.07	15.02	5	44.3	1.84	0.04
Argentina	1	4	5	1	2	7	0	3	2	0	3	2	3	3	2	1	4	0	1	44.5	11684	10.9	41.4	17	77	9.12	27.07	15.02	5	44.3	1.84	0.04
Argentina	1	4	5	3	3	7	0	3	3	0	4	4	6	3	4	1	3	0	1	44.5	11684	10.9	41.4	17	77	9.12	27.07	15.02	5	44.3	1.84	0.04
Argentina	1	1	7	2	2	7	-3	2	0	0	5	5	6	0	4	1	2	0	2	44.5	11684	10.9	41.4	17	77	9.12	27.07	15.02	5	44.3	1.84	0.04
Argentina	1	4	7	3	3	7	3	3	3	0	4	4	4	-1	2	1	2	0	2	44.5	11684	10.9	41.4	17	77	9.12	27.07	15.02	5	44.3	1.84	0.04
Argentina	1	4	7	3	3	7	3	3	-3	0	5	5	6	-3	2	1	2	0	2	44.5	11684	10.9	41.4	17	77	9.12	27.07	15.02	5	44.3	1.84	0.04
Argentina	1	5	5	2	2	7	3	3	3	0	3	4	5	3	4	1	4	0	1	44.5	11684	10.9	41.4	17	77	9.12	27.07	15.02	5	44.3	1.84	0.04
Argentina	1	5	5	3	3	7	3	3	3	0	3	1	6	3	2	1	4	0	0	44.5	11684	10.9	41.4	17	77	9.12	27.07	15.02	5	44.3	1.84	0.04
Argentina	1	6	6	3	3	7	2	3	3	0	4	4	5	3	4	1	4	0	1	44.5	11684	10.9	41.4	17	77	9.12	27.07	15.02	5	44.3	1.84	0.04
Argentina	1	4	2	3	3	7	0	3	1	0	4	5	6	2	5	1	3	0	2	44.5	11684	10.9	41.4	17	77	9.12	27.07	15.02	5	44.3	1.84	0.04
Argentina	1	3	4	2	3	7	2	2	2	0	3	2	4	3	2	1	5	0	0	44.5	11684	10.9	41.4	17	77	9.12	27.07	15.02	5	44.3	1.84	0.04
Argentina	1	5	6	3	3	7	3	3	3	0	3	2	6	3	3	1	6	0	1	44.5	11684	10.9	41.4	17	77	9.12	27.07	15.02	5	44.3	1.84	0.04
Argentina	1	4	8	3	3	7	3	3	3	1	4	3	4	3	3	1	4	0	2	44.5	11684	10.9	41.4	17	77	9.12	27.07	15.02	5	44.3	1.84	0.04
Argentina	1	3	5	3	3	7	3	3	3	0	4	4	3	2	5	1	4	0	0	44.5	11684	10.9	41.4	17	77	9.12	27.07	15.02	5	44.3	1.84	0.04
Argentina	1	5	8	3	3	7	3	3	0	0	4	4	6	2	6	1	5	0	1	44.5	11684	10.9	41.4	17	77	9.12	27.07	15.02	5	44.3	1.84	0.04
Argentina	1	4	5	2	3	6	2	3	3	1	4	4	5	3	2	1	4	0	1	44.5	11684	10.9	41.4	17	77	9.12	27.07	15.02	5	44.3	1.84	0.04
Argentina	1	4	5	3	3	7	3	3	2	0	4	5	6	1	5	1	5	0	2	44.5	11684	10.9	41.4	17	77	9.12	27.07	15.02	5	44.3	1.84	0.04
Argentina	1	1	8	3	3	7	3	3	3	0	5	5	6	3	3	1	2	0	2	44.5	11684	10.9	41.4	17	77	9.12	27.07	15.02	5	44.3	1.84	0.04
Argentina	1	5	2	0	-1		-1	-1	-1	0	3	3	3	0	1	1		0	-1	44.5	11684	10.9	41.4	17	77	9.12	27.07	15.02	5	44.3	1.84	0.04
Argentina	1	4	5	3	3	7	2	3	2	0	4	5	6	2	1	1	3	0	1	44.5	11684	10.9	41.4	17	77	9.12	27.07	15.02	5	44.3	1.84	0.04
Argentina	1	3	4	3	3	7	3	3	3	0	4	4	5	3	4	1	4	0	2	44.5	11684	10.9	41.4	17	77	9.12	27.07	15.02	5	44.3	1.84	0.04
Argentina	1	5	5	3	3	7	2	2	2	0	4	1	1	0	4	1	5	0	1	44.5	11684	10.9	41.4	17	77	9.12	27.07	15.02	5	44.3	1.84	0.04
Argentina	1	4	6	3	3	7	3	3	2	0	4	2	6		5	1	2	0	2	44.5	11684	10.9	41.4	17	77	9.12	27.07	15.02	5	44.3	1.84	0.04
Argentina	1	4	4	3	3	7	2	3	2	0	4	5	6	3	5	1	4	0	-2	44.5	11684	10.9	41.4	17	77	9.12	27.07	15.02	5	44.3	1.84	0.04
Argentina	1	4	6	3	3	7	3	3	3	0	3	3	4	3	3	1	2	0	-1	44.5	11684	10.9	41.4	17	77	9.12	27.07	15.02	5	44.3	1.84	0.04
Argentina	1					2				0			2		6	1		0		44.5	11684	10.9	41.4	17	77	9.12	27.07	15.02	5	44.3	1.84	0.04
Argentina	1	5	4	2	2	7	3	3	3	0	3	4	6	1	3	1	2	0	1	44.5	11684	10.9	41.4	17	77	9.12	27.07	15.02	5	44.3	1.84	0.04
Argentina	1	3	7	3	3	6	3	3	3	0	3	4	4	3	2	1	5	0	2	44.5	11684	10.9	41.4	17	77	9.12	27.07	15.02	5	44.3	1.84	0.04
Argentina	1	3	1	3	3	7	3		2	0	5	5	6	2	3	1	2	0	2	44.5	11684	10.9	41.4	17	77	9.12	27.07	15.02	5	44.3	1.84	0.04
Argentina	1	3	6	3	3	7	3	3	3	0	5	1	1	3	5	1	2	0	2	44.5	11684	10.9	41.4	17	77	9.12	27.07	15.02	5	44.3	1.84	0.04
Argentina	1	4	6	3	3	7	3	3	1	0	3	4	6	3	2	1	3	0	2	44.5	11684	10.9	41.4	17	77	9.12	27.07	15.02	5	44.3	1.84	0.04
Argentina	1	7	7	3	3	6	3	3	3	0	5	5	6	3	5	1	4	0	2	44.5	11684	10.9	41.4	17	77	9.12	27.07	15.02	5	44.3	1.84	0.04
Argentina	1	2	2	3	3	7	3	3	3	0	5	5	6	3	3	1	2	0	2	44.5	11684	10.9	41.4	17	77	9.12	27.07	15.02	5	44.3	1.84	0.04
Argentina	1	5	6	3	3	7	3	3	3	0	5	1	6	3	1	1	4	0	0	44.5	11684	10.9	41.4	17	77	9.12	27.07	15.02	5	44.3	1.84	0.04
Argentina	1	4	4	1	3	7	2	3	3	0	5	4	3	-3	2	1	2	0	0	44.5	11684	10.9	41.4	17	77	9.12	27.07	15.02	5	44.3	1.84	0.04
Argentina	1	5	7	3	3	0	2	2	2	0	5	5	6	3	4	1	2	0	2	44.5	11684	10.9	41.4	17	77	9.12	27.07	15.02	5	44.3	1.84	0.04
Argentina	1	4	5	3	3	7	3	3	3	0	4	4	6	2	5	1	4	0	-1	44.5	11684	10.9	41.4	17	77	9.12	27.07	15.02	5	44.3	1.84	0.04
Argentina	1	2	2	3	2	6	3	3	3	1	4	4	6	2	4	1	5	0	2	44.5	11684	10.9	41.4	17	77	9.12	27.07	15.02	5	44.3	1.84	0.04
Argentina	1	4	5	2	2	7	3	3	1	0	3	4	6	3	2	1	4	0	1	44.5	11684	10.9	41.4	17	77	9.12	27.07	15.02	5	44.3	1.84	0.04
Argentina	1	3	5	3	3	7	3	3	3	0	5	5	6	3	5	1	2	0	2	44.5	11684	10.9	41.4	17	77	9.12	27.07	15.02	5	44.3	1.84	0.04
Argentina	1	4	6	3	3	7	3	3	3	0	3	2	4	1	2	1	3	0	2	44.5	11684	10.9	41.4	17	77	9.12	27.07	15.02	5	44.3	1.84	0.04
Argentina	1	5	7	3	3	7	3	3	3	0	3	5	6	3	5	1	2	0	1	44.5	11684	10.9	41.4	17	77	9.12	27.07	15.02	5	44.3	1.84	0.04
Argentina	1	4	7	2	3	7	2	1	2	0	3	4	2	3	6	1	2	0	1	44.5	11684	10.9	41.4	17	77	9.12	27.07	15.02	5	44.3	1.84	0.04
Argentina	1	3	3	3	3	7	3	3	3	0	4	3	6	3	2	1	2	0	2	44.5	11684	10.9	41.4	17	77	9.12	27.07	15.02	5	44.3	1.84	0.04
Argentina	1	5	7	3	3	7	2	2	2	0	4	4	6	2	2	1	4	0	1	44.5	11684	10.9	41.4	17	77	9.12	27.07	15.02	5	44.3	1.84	0.04
Argentina	1	4	2	3	3	6	3	3	3	0	4	3	3	3	3	1	4	0	1	44.5	11684	10.9	41.4	17	77	9.12	27.07	15.02	5	44.3	1.84	0.04
Argentina	1	4	7	3	3	7	3	3	-1	0	3	4	5	-2	4	1	2	0	1	44.5	11684	10.9	41.4	17	77	9.12	27.07	15.02	5	44.3	1.84	0.04
Argentina	1	2	3	3	3	7	3	2	1	1	3	2	1	3	2	1	5	0	2	44.5	11684	10.9	41.4	17	77	9.12	27.07	15.02	5	44.3	1.84	0.04
Argentina	1	5	8	2	3	7	3	3	1	0	4	4	4	0	2	1	4	0	2	44.5	11684	10.9	41.4	17	77	9.12	27.07	15.02	5	44.3	1.84	0.04
Argentina	1	3	4	1	2	7	3	3	2	0	4	4	4	2	4	1	3	0	1	44.5	11684	10.9	41.4	17	77	9.12	27.07	15.02	5	44.3	1.84	0.04
Argentina	1	6	7	3	3	7	3	3	3	0	4	5	6	3	4	1	4	0	1	44.5	11684	10.9	41.4	17	77	9.12	27.07	15.02	5	44.3	1.84	0.04
Argentina	1	4	5	3	3	7	3	3	3	1	4	3	6	3	5	1	3	0	1	44.5	11684	10.9	41.4	17	77	9.12	27.07	15.02	5	44.3	1.84	0.04
Argentina	1	6	6	3	3	7	-3	3	3	0	5	5	6	3	1	1	4	0	2	44.5	11684	10.9	41.4	17	77	9.12	27.07	15.02	5	44.3	1.84	0.04
Argentina	1	4	4	3	3	7	3	2	1	0	5	3	5	2	4	1	4	0	-1	44.5	11684	10.9	41.4	17	77	9.12	27.07	15.02	5	44.3	1.84	0.04
Argentina	1	1	7	2	3	2	2	3	2	0	3	2	5	3	5	1	3	0	2	44.5	11684	10.9	41.4	17	77	9.12	27.07	15.02	5	44.3	1.84	0.04
Argentina	1	5	4	2	2	7	1	2	2	0	4	4	5	1	3	1	2	0	0	44.5	11684	10.9	41.4	17	77	9.12	27.07	15.02	5	44.3	1.84	0.04
Argentina	1	5	6	3	3	7	3	3	3	0	4	5	6	2	2	1	5	0	1	44.5	11684	10.9	41.4	17	77	9.12	27.07	15.02	5	44.3	1.84	0.04
Argentina	1	4	7	3	3	7	2	3	3	0	4	4	6	3	5	1	2	0	2	44.5	11684	10.9	41.4	17	77	9.12	27.07	15.02	5	44.3	1.84	0.04
Argentina	1	5	4	3	3	7	3	3	3	0	5	5	6	3	5	1	4	0	-1	44.5	11684	10.9	41.4	17	77	9.12	27.07	15.02	5	44.3	1.84	0.04
Argentina	1	4	4	3	3	7	3	3	3	0	4	4	1	2	4	1	5	0	1	44.5	11684	10.9	41.4	17	77	9.12	27.07	15.02	5	44.3	1.84	0.04
Argentina	1	4	5	2	2	6	2	3	3	0	3	4	3	3	4	1	2	0	-1	44.5	11684	10.9	41.4	17	77	9.12	27.07	15.02	5	44.3	1.84	0.04
Argentina	1	2	5	3	3	7	3	3	3	0	5	5	6	3	4	1	3	0	2	44.5	11684	10.9	41.4	17	77	9.12	27.07	15.02	5	44.3	1.84	0.04
Argentina	1	5	7	3	3	7	3	3	3	0	4	4	4	3	3	1	4	0	1	44.5	11684	10.9	41.4	17	77	9.12	27.07	15.02	5	44.3	1.84	0.04
Argentina	1	4	4	3	3	7	2	2	2	0	4	4	4	2	3	1	2	0	-1	44.5	11684	10.9	41.4	17	77	9.12	27.07	15.02	5	44.3	1.84	0.04
Argentina	1	4	7	3	3	7	3	3	3	0	5	5	6	0	4	1	2	0	2	44.5	11684	10.9	41.4	17	77	9.12	27.07	15.02	5	44.3	1.84	0.04
Argentina	1	4	5	3	3	7	-1	3	0	0	3	3	5	3	5	1	2	0	0	44.5	11684	10.9	41.4	17	77	9.12	27.07	15.02	5	44.3	1.84	0.04
Argentina	1	4	8	3	3	0	3	3	3	1	4	3	4	3	3	1	4	0	2	44.5	11684	10.9	41.4	17	77	9.12	27.07	15.02	5	44.3	1.84	0.04
Argentina	1	5	5	3	3	7	2	3	2	0	3	3	3	3	2	1	2	0	2	44.5	11684	10.9	41.4	17	77	9.12	27.07	15.02	5	44.3	1.84	0.04
Argentina	1	3	2	0	0	7	0	0	0	0	2	2	1	0	1	1	2	0	-1	44.5	11684	10.9	41.4	17	77	9.12	27.07	15.02	5	44.3	1.84	0.04
Argentina	1	3	1	3	2	5	3	1	2	0	4	3	6	3	3	1	2	0	2	44.5	11684	10.9	41.4	17	77	9.12	27.07	15.02	5	44.3	1.84	0.04
Argentina	1	1	5	3	3	7	3	3	3	0	4	4	6	3	6	1	1	0	1	44.5	11684	10.9	41.4	17	77	9.12	27.07	15.02	5	44.3	1.84	0.04
Argentina	1	4	5	3	2	5	3	3	3	0	3	1	6	3	2	1	3	0	0	44.5	11684	10.9	41.4	17	77	9.12	27.07	15.02	5	44.3	1.84	0.04
Argentina	1	3	4	2	3	6	3	3	2	0	4	5	5	3	6	1	5	0	-1	44.5	11684	10.9	41.4	17	77	9.12	27.07	15.02	5	44.3	1.84	0.04
Argentina	1	4	8	3	3	7	3	3	2	0	3	3	6	3	2	1	4	0	2	44.5	11684	10.9	41.4	17	77	9.12	27.07	15.02	5	44.3	1.84	0.04
Argentina	1	3	6	3	3	4	3	3	3	0	5	4	6	2	2	1	2	0	2	44.5	11684	10.9	41.4	17	77	9.12	27.07	15.02	5	44.3	1.84	0.04
Argentina	1	3	5	2	2	7	2	2	2	0	3	4	4	2	6	1	2	0	0	44.5	11684	10.9	41.4	17	77	9.12	27.07	15.02	5	44.3	1.84	0.04
Argentina	1	2	3	3	2	7	2	3	2	0	4	4	6	2	5	1	3	0	0	44.5	11684	10.9	41.4	17	77	9.12	27.07	15.02	5	44.3	1.84	0.04
Argentina	1	4	5	3	3	5	3	1	1	0	2	3	4	3	4	1	2	0	2	44.5	11684	10.9	41.4	17	77	9.12	27.07	15.02	5	44.3	1.84	0.04
Argentina	1	2	2	3	3	0	3	3	2	0	3	3	6	2	3	1	2	0	-1	44.5	11684	10.9	41.4	17	77	9.12	27.07	15.02	5	44.3	1.84	0.04
Argentina	1	4	7	3	3	7	3	3	2	0	4	4	2	3	5	1	7	0	2	44.5	11684	10.9	41.4	17	77	9.12	27.07	15.02	5	44.3	1.84	0.04
Argentina	1	7	6	2	3	6	3	3	3	1	4	3	6	2	2	1	3	0	1	44.5	11684	10.9	41.4	17	77	9.12	27.07	15.02	5	44.3	1.84	0.04
Argentina	1	3	5	3	2	0	3	3	2	0	3	3	5	2	5	1	4	0	1	44.5	11684	10.9	41.4	17	77	9.12	27.07	15.02	5	44.3	1.84	0.04
Argentina	1	4	6	3	3	7	3	3	3	0	4	5	3	2	5	1	5	0	1	44.5	11684	10.9	41.4	17	77	9.12	27.07	15.02	5	44.3	1.84	0.04
Argentina	1	4	4	2	3	7	0	3	1	0	3	3	6	3	5	1	5	0	0	44.5	11684	10.9	41.4	17	77	9.12	27.07	15.02	5	44.3	1.84	0.04
Argentina	1	4	7	3	3	7	3	3	3	0	4	2	5	2	4	1	2	0	2	44.5	11684	10.9	41.4	17	77	9.12	27.07	15.02	5	44.3	1.84	0.04
Argentina	1	5	7	3	3		3	2	3	0	3	3	6	3	5	1	4	0	2	44.5	11684	10.9	41.4	17	77	9.12	27.07	15.02	5	44.3	1.84	0.04
Argentina	1	3	4	2	2	7	2	3	2	0	4	5	6	2	2	1	5	0	1	44.5	11684	10.9	41.4	17	77	9.12	27.07	15.02	5	44.3	1.84	0.04
Argentina	1	3	8	3	3	6	3	3	3	0	5	5	6	3	4	1	3	0	2	44.5	11684	10.9	41.4	17	77	9.12	27.07	15.02	5	44.3	1.84	0.04
Argentina	1	3	6	3	2	2	2	3	2	0	4	4	6	2	3	1	3	0	2	44.5	11684	10.9	41.4	17	77	9.12	27.07	15.02	5	44.3	1.84	0.04
Argentina	1	4	6	3	3	7	3	3	3	0	4	4	4	3	6	1	3	0	0	44.5	11684	10.9	41.4	17	77	9.12	27.07	15.02	5	44.3	1.84	0.04
Argentina	1	1	4	3	3	7	2	2	2	0	3	3	6	3	4	1	4	0	-2	44.5	11684	10.9	41.4	17	77	9.12	27.07	15.02	5	44.3	1.84	0.04
Argentina	1	4	2	0	3	7	2	3	3	0	4	3	6	1	5	1	5	0	-2	44.5	11684	10.9	41.4	17	77	9.12	27.07	15.02	5	44.3	1.84	0.04
Argentina	1	5	8	3	3	7	2	3	2	0	4	4	2	2	4	1	2	0	2	44.5	11684	10.9	41.4	17	77	9.12	27.07	15.02	5	44.3	1.84	0.04
Argentina	1	7	7	3	3	6	3	3	2	0	5	5	6	3	4	1	5	0	1	44.5	11684	10.9	41.4	17	77	9.12	27.07	15.02	5	44.3	1.84	0.04
Argentina	1	4	5	2	3	6	0	3	2	0	4	3	2	2	5	1	5	0	0	44.5	11684	10.9	41.4	17	77	9.12	27.07	15.02	5	44.3	1.84	0.04
Argentina	1	3	2	3	3	7	3	3	3	0	4	3	6	3	1	1	2	0	1	44.5	11684	10.9	41.4	17	77	9.12	27.07	15.02	5	44.3	1.84	0.04
Argentina	1	1	1	3	3	7	2	2	2	0	5	5	6	1	6	1	1	0	0	44.5	11684	10.9	41.4	17	77	9.12	27.07	15.02	5	44.3	1.84	0.04
Argentina	1	2	6	3	3	7	3	3	3	0	5	5	4	3	1	1	2	0	0	44.5	11684	10.9	41.4	17	77	9.12	27.07	15.02	5	44.3	1.84	0.04
Argentina	1	1	3	3	3	0	3	1	0	0	3	3	3	3	1	1	4	0	0	44.5	11684	10.9	41.4	17	77	9.12	27.07	15.02	5	44.3	1.84	0.04
Argentina	1	4	5	3	3	7	3	3	3	0	4	4	5	3	1	1	2	0	0	44.5	11684	10.9	41.4	17	77	9.12	27.07	15.02	5	44.3	1.84	0.04
Argentina	1	4	4	3	3	7	3	3	3	0	4	4	6	3	5	1	4	0	2	44.5	11684	10.9	41.4	17	77	9.12	27.07	15.02	5	44.3	1.84	0.04
Argentina	1	4	2	3	3	0	3	3	3	0	5	4	6	3	4	1	2	0	2	44.5	11684	10.9	41.4	17	77	9.12	27.07	15.02	5	44.3	1.84	0.04
Argentina	1	4	5	3	3	7	2	2	2	0	4	5	6	3	5	1	3	0	0	44.5	11684	10.9	41.4	17	77	9.12	27.07	15.02	5	44.3	1.84	0.04
Argentina	1	4	2	3	3	7	3	3	3	1	4	4	6	2	3	1	4	0	2	44.5	11684	10.9	41.4	17	77	9.12	27.07	15.02	5	44.3	1.84	0.04
Argentina	1	6	5	3	3	7	2	2	2	0	4	4	6	1	5	1	4	0	-1	44.5	11684	10.9	41.4	17	77	9.12	27.07	15.02	5	44.3	1.84	0.04
Argentina	1	4	1	2	2	7	3	3	3	0	5	4	6	3	4	1	2	0	2	44.5	11684	10.9	41.4	17	77	9.12	27.07	15.02	5	44.3	1.84	0.04
Argentina	1	2	5	2	3	7	3	3	2	0	4	3	3	2	5	1	3	0	1	44.5	11684	10.9	41.4	17	77	9.12	27.07	15.02	5	44.3	1.84	0.04
Argentina	1	4	6	3	3	7	3	3	3	0	3	3	5	3	4	1	2	0	1	44.5	11684	10.9	41.4	17	77	9.12	27.07	15.02	5	44.3	1.84	0.04
Argentina	1	3	3	2	3	7	3	3	3	0	5	4	6	2	2	1	3	0	0	44.5	11684	10.9	41.4	17	77	9.12	27.07	15.02	5	44.3	1.84	0.04
Argentina	1	4	6	3	3	6	3	2	2	0	4	3	6	3	2	1	4	0	1	44.5	11684	10.9	41.4	17	77	9.12	27.07	15.02	5	44.3	1.84	0.04
Argentina	1	4	4	3	3	5	3	3	3	0	4	5	6	3	6	1	6	0	0	44.5	11684	10.9	41.4	17	77	9.12	27.07	15.02	5	44.3	1.84	0.04
Argentina	1	1	8	3	3	5	3	3	3	1	3	4	4	2	2	1	3	0	2	44.5	11684	10.9	41.4	17	77	9.12	27.07	15.02	5	44.3	1.84	0.04
Argentina	1	4	7	3	3	0	2	2	2	0	3	4	4	1	2	1	2	0	1	44.5	11684	10.9	41.4	17	77	9.12	27.07	15.02	5	44.3	1.84	0.04
Argentina	1	4	8	3	3	7	2	3	2	0	4	4	5	3	1	1	3	0	0	44.5	11684	10.9	41.4	17	77	9.12	27.07	15.02	5	44.3	1.84	0.04
Argentina	1	4	6	3	3	7	3	3	3	0	4	5	6	3	2	1	5	0	2	44.5	11684	10.9	41.4	17	77	9.12	27.07	15.02	5	44.3	1.84	0.04
Argentina	1	2	6	3	3	6	2	3	2	0	4	4	5	3	1	1	2	0	2	44.5	11684	10.9	41.4	17	77	9.12	27.07	15.02	5	44.3	1.84	0.04
Argentina	1	2	4	2	3	7	-3	1	0	0	4	2	5	3	3	1	4	0	-1	44.5	11684	10.9	41.4	17	77	9.12	27.07	15.02	5	44.3	1.84	0.04
Argentina	1	5	6	3	3	7	3	3	1	0	3	4	5	2	1	1	4	0	-1	44.5	11684	10.9	41.4	17	77	9.12	27.07	15.02	5	44.3	1.84	0.04
Argentina	1	1	2	2	3	7	2	2	2	0	5	2	6	2	1	1	2	0	-2	44.5	11684	10.9	41.4	17	77	9.12	27.07	15.02	5	44.3	1.84	0.04
Argentina	1	2	6	3	3	7	1	3	3	0	4	4	6	3	2	1	5	0	0	44.5	11684	10.9	41.4	17	77	9.12	27.07	15.02	5	44.3	1.84	0.04
Argentina	1	2	3	2	3	7	2	3	3	0	3	2	5	3	1	1	3	0	-1	44.5	11684	10.9	41.4	17	77	9.12	27.07	15.02	5	44.3	1.84	0.04
Argentina	1	2	3	3	3	7	-2	3	2	0	4	4	5	3	3	1	4	0	2	44.5	11684	10.9	41.4	17	77	9.12	27.07	15.02	5	44.3	1.84	0.04
Argentina	1	4	6	3	3	7	3	3	3	0	5	4	6	3	4	1	4	0	2	44.5	11684	10.9	41.4	17	77	9.12	27.07	15.02	5	44.3	1.84	0.04
Argentina	1	8	8	0	0	4	0	0	0	0	3	3	3	0	2	1	4	0	0	44.5	11684	10.9	41.4	17	77	9.12	27.07	15.02	5	44.3	1.84	0.04
Argentina	1	4	6	3	3	7	3	1	0	0	4	3	5	3	3	1	3	0	1	44.5	11684	10.9	41.4	17	77	9.12	27.07	15.02	5	44.3	1.84	0.04
Argentina	1	4	6	1	3	7	3	3	0	0	4	3	4	3	3	1	4	0	2	44.5	11684	10.9	41.4	17	77	9.12	27.07	15.02	5	44.3	1.84	0.04
Argentina	1	5	7	3	3	6	3	3	2	0	4	4	6	3	5	1	5	0	1	44.5	11684	10.9	41.4	17	77	9.12	27.07	15.02	5	44.3	1.84	0.04
Argentina	1	2	2	3	3	4	3	2	0	1	5	4	3	3	6	1	6	0	2	44.5	11684	10.9	41.4	17	77	9.12	27.07	15.02	5	44.3	1.84	0.04
Argentina	1	4	1	3	3	7	3	3	2	0	3	3	6	3	5	1	5	0	-2	44.5	11684	10.9	41.4	17	77	9.12	27.07	15.02	5	44.3	1.84	0.04
Argentina	1	4	4	3	3	7	2	3	2	1	3	3	5	2	5	1	3	0	1	44.5	11684	10.9	41.4	17	77	9.12	27.07	15.02	5	44.3	1.84	0.04
Argentina	1	4	6	3	3	7	3	3	1	0	4	4	5	2	4	1	2	0	2	44.5	11684	10.9	41.4	17	77	9.12	27.07	15.02	5	44.3	1.84	0.04
Argentina	1	4	5	3	3	7	2	2	2	0	4	5	6	0	6	1	2	0	0	44.5	11684	10.9	41.4	17	77	9.12	27.07	15.02	5	44.3	1.84	0.04
Argentina	1	3	5	2	3	7	2	3	3	0	3	4	6	2	5	1	1	0	1	44.5	11684	10.9	41.4	17	77	9.12	27.07	15.02	5	44.3	1.84	0.04
Argentina	1	4	2	3	3	0	2	3	2	0	2	1	5	2	4	1	6	0	1	44.5	11684	10.9	41.4	17	77	9.12	27.07	15.02	5	44.3	1.84	0.04
Argentina	1	4	7	3	3	7	2	2	-1	0	4	4	6	3	4	1	2	0	1	44.5	11684	10.9	41.4	17	77	9.12	27.07	15.02	5	44.3	1.84	0.04
Argentina	1	3	4	3	3	7	3	3	3	0	3	2	6	2	1	1	5	0	0	44.5	11684	10.9	41.4	17	77	9.12	27.07	15.02	5	44.3	1.84	0.04
Argentina	1	4	5	2	2	7	-1	-1	-1	0	3	3	5	3	2	1	2	0	0	44.5	11684	10.9	41.4	17	77	9.12	27.07	15.02	5	44.3	1.84	0.04
Argentina	1	6	2	3	3	7	3	3	3	1	4	3	4	3	2	1	5	0	2	44.5	11684	10.9	41.4	17	77	9.12	27.07	15.02	5	44.3	1.84	0.04
Argentina	1	4	5	3	3	2	2	2	2	0	3	3	4	2	5	1	2	0	-1	44.5	11684	10.9	41.4	17	77	9.12	27.07	15.02	5	44.3	1.84	0.04
Argentina	1	1	3	3	3	7	2	2	2	0	3	3	5	3	2	1	3	0	-1	44.5	11684	10.9	41.4	17	77	9.12	27.07	15.02	5	44.3	1.84	0.04
Argentina	1	1	7	3	3	7	2	2	2	0	5	5	6	3	6	1	5	0	2	44.5	11684	10.9	41.4	17	77	9.12	27.07	15.02	5	44.3	1.84	0.04
Argentina	1	3	6	2	2	3	2	3	3	0	4	5	5	2	5	1	4	0	1	44.5	11684	10.9	41.4	17	77	9.12	27.07	15.02	5	44.3	1.84	0.04
Argentina	1	4	7	3	3	7	3	2	2	0	4	4	6	3	3	1	2	0	1	44.5	11684	10.9	41.4	17	77	9.12	27.07	15.02	5	44.3	1.84	0.04
Argentina	1	2	8	2	3	7	3	2	3	0	4	5	6	2	5	1	3	0	2	44.5	11684	10.9	41.4	17	77	9.12	27.07	15.02	5	44.3	1.84	0.04
Argentina	1	1	1	1	3	7	3	3	3	0	5	5	3	3	1	1	5	0	0	44.5	11684	10.9	41.4	17	77	9.12	27.07	15.02	5	44.3	1.84	0.04
Argentina	1	2	4	3	3	4	3	2	0	0	4	4	6	2	4	1	3	0	-1	44.5	11684	10.9	41.4	17	77	9.12	27.07	15.02	5	44.3	1.84	0.04
Argentina	1	4	6	3	3	7	3	3	3	0	4	4	5	2	5	1	4	0	-2	44.5	11684	10.9	41.4	17	77	9.12	27.07	15.02	5	44.3	1.84	0.04
Argentina	1	4	8	3	3	7	3	2	1	0	4	4	3	3	6	1	5	0	2	44.5	11684	10.9	41.4	17	77	9.12	27.07	15.02	5	44.3	1.84	0.04
Argentina	1	5	7	3	3	7	2	2	2	0	2	5	6	3	5	1	2	0	2	44.5	11684	10.9	41.4	17	77	9.12	27.07	15.02	5	44.3	1.84	0.04
Argentina	1	4	2	3	3	7	3	3	2	1	3	2	3	3	2	1	4	0	2	44.5	11684	10.9	41.4	17	77	9.12	27.07	15.02	5	44.3	1.84	0.04
Argentina	1	4	5	3	3	7	2	2	2	0	3	2	5	3	5	1	2	0	0	44.5	11684	10.9	41.4	17	77	9.12	27.07	15.02	5	44.3	1.84	0.04
Argentina	1	2	3	-2	3	7	3	3	3	0	4	5	6	3	5	1	2	0	-2	44.5	11684	10.9	41.4	17	77	9.12	27.07	15.02	5	44.3	1.84	0.04
Argentina	1	4	6	3	3	0	2	2	2	0	4	3	5	2	5	1	2	0	1	44.5	11684	10.9	41.4	17	77	9.12	27.07	15.02	5	44.3	1.84	0.04
Argentina	1	4	7	3	3	6	2	2	2	0	4	5	6	3	5	1	5	0	2	44.5	11684	10.9	41.4	17	77	9.12	27.07	15.02	5	44.3	1.84	0.04
Argentina	1	2	6	2	2	7	2	0	0	0	4	5	5	1	5	1	4	0	1	44.5	11684	10.9	41.4	17	77	9.12	27.07	15.02	5	44.3	1.84	0.04
Argentina	1	3	4	3	3	7	3	3	3	0	3	2	3	3	2	1	2	0	0	44.5	11684	10.9	41.4	17	77	9.12	27.07	15.02	5	44.3	1.84	0.04
Argentina	1	1	4	1	2	0	1	2	2	0	3	3	5	2	1	1	4	0	-1	44.5	11684	10.9	41.4	17	77	9.12	27.07	15.02	5	44.3	1.84	0.04
Argentina	1	4	5	3	3	7	0	3	3	0	3	4	6	3	5	1	3	0	2	44.5	11684	10.9	41.4	17	77	9.12	27.07	15.02	5	44.3	1.84	0.04
Argentina	1	4	6	0	3	7	3	3	1	0	4	5	5	3	5	1	6	0	-1	44.5	11684	10.9	41.4	17	77	9.12	27.07	15.02	5	44.3	1.84	0.04
Argentina	1	4	4	3	3	5	3	3	3	0	4	4	6	2	5	1	3	0	0	44.5	11684	10.9	41.4	17	77	9.12	27.07	15.02	5	44.3	1.84	0.04
Argentina	1	4	4	3	3	7	2	3	2	0	4	3	5	2	5	1	5	0	-1	44.5	11684	10.9	41.4	17	77	9.12	27.07	15.02	5	44.3	1.84	0.04
Argentina	1	4	4	3	3	7	3	3	3	0	4	4	6	2	6	1	2	0	1	44.5	11684	10.9	41.4	17	77	9.12	27.07	15.02	5	44.3	1.84	0.04
Argentina	1		3	2	2	7	3	3	3	0	5	3	6	3	1	1	2	0	2	44.5	11684	10.9	41.4	17	77	9.12	27.07	15.02	5	44.3	1.84	0.04
Argentina	1	5	3	1	1	5	2	2	0	0	4	4	5	2	2	1	4	0	1	44.5	11684	10.9	41.4	17	77	9.12	27.07	15.02	5	44.3	1.84	0.04
Argentina	1	4	5	3	3	7	3	3	3	0	4	4	6	2	5	1	2	0	2	44.5	11684	10.9	41.4	17	77	9.12	27.07	15.02	5	44.3	1.84	0.04
Argentina	1	2	6	3	3	7	3	3	3	0	4	4	6	-1	4	1	2	0	1	44.5	11684	10.9	41.4	17	77	9.12	27.07	15.02	5	44.3	1.84	0.04
Argentina	1	5	5	2	2		3	2	2	0	3	2	5	2	3	1	3	0	1	44.5	11684	10.9	41.4	17	77	9.12	27.07	15.02	5	44.3	1.84	0.04
Argentina	1	4	5	2	3	6	3	3	2	0	4	3	6	3	5	1	2	0	-1	44.5	11684	10.9	41.4	17	77	9.12	27.07	15.02	5	44.3	1.84	0.04
Argentina	1	4	4	2	2	6	2	3	2	0	4	3	5	2	3	1	2	0	1	44.5	11684	10.9	41.4	17	77	9.12	27.07	15.02	5	44.3	1.84	0.04
Argentina	1	3	3	3	3	7	3	3	3	0	3	2	6	3	3	1	2	0	-1	44.5	11684	10.9	41.4	17	77	9.12	27.07	15.02	5	44.3	1.84	0.04
Argentina	1	3	2	3	3	5	3	3	3	0	4	3	6	2	4	1	5	0	0	44.5	11684	10.9	41.4	17	77	9.12	27.07	15.02	5	44.3	1.84	0.04
Argentina	1	3	3	3	3		3	3	3	0	5	2	6	3	4	1	4	0	0	44.5	11684	10.9	41.4	17	77	9.12	27.07	15.02	5	44.3	1.84	0.04
Argentina	1	3	6	3	3	7	3	3	2	0	5	5	6	3	5	1	5	0	0	44.5	11684	10.9	41.4	17	77	9.12	27.07	15.02	5	44.3	1.84	0.04
Argentina	1	2	4	3	3	7	2	3	3	0	3	1	3	3	3	1	2	0	1	44.5	11684	10.9	41.4	17	77	9.12	27.07	15.02	5	44.3	1.84	0.04
Argentina	1	6	7	3	3	7	3	3	3	1	5	5	3	3	4	1	4	0	-1	44.5	11684	10.9	41.4	17	77	9.12	27.07	15.02	5	44.3	1.84	0.04
Argentina	1	4	7	3	3	7	2	2	0	0	4	3	1	3	6	1	4	0	1	44.5	11684	10.9	41.4	17	77	9.12	27.07	15.02	5	44.3	1.84	0.04
Argentina	1	3	5	1	2	4	1	1	1	0	3	4	4	0	5	1	2	0	-1	44.5	11684	10.9	41.4	17	77	9.12	27.07	15.02	5	44.3	1.84	0.04
Argentina	1	4	6	3	3	7	3	3	3	0	3	5	5	2	5	1	5	0	0	44.5	11684	10.9	41.4	17	77	9.12	27.07	15.02	5	44.3	1.84	0.04
Argentina	1	4	6	3	3	7	2	2	2	0	4	3	6	1	1	1	4	0	1	44.5	11684	10.9	41.4	17	77	9.12	27.07	15.02	5	44.3	1.84	0.04
Argentina	1	2	1	3	3	7	3	3	3	0	4	5	6	3	1	1	7	0	0	44.5	11684	10.9	41.4	17	77	9.12	27.07	15.02	5	44.3	1.84	0.04
Argentina	1	4	3	0	3	7	2	1	0	0	4	5	6	3	5	1	5	0	-1	44.5	11684	10.9	41.4	17	77	9.12	27.07	15.02	5	44.3	1.84	0.04
Argentina	1	3	5	3	3	7	3	3	3	0	4	5	6	3	3	1	4	0	2	44.5	11684	10.9	41.4	17	77	9.12	27.07	15.02	5	44.3	1.84	0.04
Argentina	1	4	4	3	3	7	2	3	1	0	4	4	5	3	5	1	4	0	0	44.5	11684	10.9	41.4	17	77	9.12	27.07	15.02	5	44.3	1.84	0.04
Argentina	1	3	3	3	3	7	2	2	2	0	4	5	6	3	5	1	2	0	1	44.5	11684	10.9	41.4	17	77	9.12	27.07	15.02	5	44.3	1.84	0.04
Argentina	1	1	2	0	-1	6	-1	0	-1	1	1	3	2	-1	2	1	5	0	-2	44.5	11684	10.9	41.4	17	77	9.12	27.07	15.02	5	44.3	1.84	0.04
Argentina	1	5	5	3	2	3	2	2	0	0	3	4	6	3	1	1	2	0	0	44.5	11684	10.9	41.4	17	77	9.12	27.07	15.02	5	44.3	1.84	0.04
Argentina	1	3	7	3	3	7	3	3	3	0	4	5	6	3	5	1	5	0	-2	44.5	11684	10.9	41.4	17	77	9.12	27.07	15.02	5	44.3	1.84	0.04
Argentina	1	4	4	1	1	4	1	1	0	0	3	3	4	1	1	1	2	0	0	44.5	11684	10.9	41.4	17	77	9.12	27.07	15.02	5	44.3	1.84	0.04
Argentina	1	2	2	2	3	7	2	3	2	0	4	3	6	3	5	1	3	0	0	44.5	11684	10.9	41.4	17	77	9.12	27.07	15.02	5	44.3	1.84	0.04
Argentina	1	5	5	3	3	6	2	2	2	0	3	2	6	3	5	1	5	0	0	44.5	11684	10.9	41.4	17	77	9.12	27.07	15.02	5	44.3	1.84	0.04
Argentina	1	3	3	3	3	7	3	3	3	0	3	2	4	2	6	1	3	0	0	44.5	11684	10.9	41.4	17	77	9.12	27.07	15.02	5	44.3	1.84	0.04
Argentina	1	1	6	3	3	7	3	3	3	0	4	5	6	3	2	1	5	0	2	44.5	11684	10.9	41.4	17	77	9.12	27.07	15.02	5	44.3	1.84	0.04
Argentina	1	1	5	3	3	5	3	3	3	0	4	4	1	-2	4	1	2	0	1	44.5	11684	10.9	41.4	17	77	9.12	27.07	15.02	5	44.3	1.84	0.04
Argentina	1	3	2	3	3	7	3	3	2	0	5	5	6	-1	6	1	5	0	2	44.5	11684	10.9	41.4	17	77	9.12	27.07	15.02	5	44.3	1.84	0.04
Argentina	1	4	4	3	3	6	3	3	2	0	4	5	4	2	1	1	2	0	1	44.5	11684	10.9	41.4	17	77	9.12	27.07	15.02	5	44.3	1.84	0.04
Argentina	1	4	5	3	3	7	0	3	3	0	5	5	5	3	5	1	2	0	1	44.5	11684	10.9	41.4	17	77	9.12	27.07	15.02	5	44.3	1.84	0.04
Argentina	1	2	1	3	3	7	3	3	3	0	4	5	6	3	3	1	3	0	2	44.5	11684	10.9	41.4	17	77	9.12	27.07	15.02	5	44.3	1.84	0.04
Argentina	1	4	4	3	3	6	0	2	2	0	5	5	4	2	3	1	7	0	0	44.5	11684	10.9	41.4	17	77	9.12	27.07	15.02	5	44.3	1.84	0.04
Argentina	1	4	5	3	2	7	2	3	1	0	3	4	4	1	1	1	4	0	1	44.5	11684	10.9	41.4	17	77	9.12	27.07	15.02	5	44.3	1.84	0.04
Argentina	1	4	6	2	3	7	2	3	3	0	4	4	5	3	5	1	4	0	-1	44.5	11684	10.9	41.4	17	77	9.12	27.07	15.02	5	44.3	1.84	0.04
Argentina	1	4	8	3	3	7	3	3	3	0	4	5	4	2	1	1	2	0	2	44.5	11684	10.9	41.4	17	77	9.12	27.07	15.02	5	44.3	1.84	0.04
Argentina	1	4	5	3	3	7	2	2	3	0	3	2	4	3	1	1	4	0	0	44.5	11684	10.9	41.4	17	77	9.12	27.07	15.02	5	44.3	1.84	0.04
Argentina	1	2	1	-2	-1	4	-3	-2	0	1	2	2	3	-2	2	1	3	0	-2	44.5	11684	10.9	41.4	17	77	9.12	27.07	15.02	5	44.3	1.84	0.04
Argentina	1	2	4	3	3	7	3	3	1	0	5	3	6	3	2	1	5	0	-2	44.5	11684	10.9	41.4	17	77	9.12	27.07	15.02	5	44.3	1.84	0.04
Argentina	1	4	5	3	3	7	3	3	0	0	4	3	5	1	5	1	5	0	-1	44.5	11684	10.9	41.4	17	77	9.12	27.07	15.02	5	44.3	1.84	0.04
Argentina	1	4	6	3	3	7	3	3	3	0	5	5	4	3	5	1	6	0	1	44.5	11684	10.9	41.4	17	77	9.12	27.07	15.02	5	44.3	1.84	0.04
Argentina	1	3	4	3	3	0	3	3	3	0	3	3	4	2	1	1		0	0	44.5	11684	10.9	41.4	17	77	9.12	27.07	15.02	5	44.3	1.84	0.04
Argentina	1	3	5	3	3	7	3	3	3	0	4	4	4	3	2	1	4	0	0	44.5	11684	10.9	41.4	17	77	9.12	27.07	15.02	5	44.3	1.84	0.04
Argentina	1	4	5	3	3	7	3	3	2	0	3	3	4	3	5	1	2	0	-1	44.5	11684	10.9	41.4	17	77	9.12	27.07	15.02	5	44.3	1.84	0.04
Argentina	1	2	6	2	3	7	1	3	2	0	5	5	6	3	5	1	3	0	-1	44.5	11684	10.9	41.4	17	77	9.12	27.07	15.02	5	44.3	1.84	0.04
Argentina	1	1	5	1	1	1	-2	-2	-2	1	3	4	3	-2	1	1	2	0	-1	44.5	11684	10.9	41.4	17	77	9.12	27.07	15.02	5	44.3	1.84	0.04
Argentina	1	3	8	3	3	7	3	3	3	0	3	3	1	2	1	1	2	0	2	44.5	11684	10.9	41.4	17	77	9.12	27.07	15.02	5	44.3	1.84	0.04
Argentina	1	3	7	3		7	1	3	2	2	4	3	4	2	1	1	4	0	0	44.5	11684	10.9	41.4	17	77	9.12	27.07	15.02	5	44.3	1.84	0.04
Argentina	1	2	2	3	3	7	3	3	3	0	3	3	5	3	5	1	2	0	0	44.5	11684	10.9	41.4	17	77	9.12	27.07	15.02	5	44.3	1.84	0.04
Argentina	1	2	7	3	3	7	3	2	3	0	3	4	5	2	1	1	2	0	2	44.5	11684	10.9	41.4	17	77	9.12	27.07	15.02	5	44.3	1.84	0.04
Argentina	1	4	6	2	2	5	0	0	0	0	4	4	5	2	2	1	2	0	1	44.5	11684	10.9	41.4	17	77	9.12	27.07	15.02	5	44.3	1.84	0.04
Argentina	1	7	8	3	3	5	3	3	3	0	4	5	5	3	6	1	2	0	2	44.5	11684	10.9	41.4	17	77	9.12	27.07	15.02	5	44.3	1.84	0.04
Argentina	1	1	7	3	3	7	3	3	3	0	4	1	5	2	5	1	6	0	2	44.5	11684	10.9	41.4	17	77	9.12	27.07	15.02	5	44.3	1.84	0.04
Argentina	1	1	1	3	3	6	3	3	3	0	5	4	5	3	5	1	2	0	1	44.5	11684	10.9	41.4	17	77	9.12	27.07	15.02	5	44.3	1.84	0.04
Argentina	1	4	1	1	3	7	3	3	3	0	5	4	6	2	5	1	4	0	-2	44.5	11684	10.9	41.4	17	77	9.12	27.07	15.02	5	44.3	1.84	0.04
Argentina	1	3	5	2	3	0	1	3	3	0	2	4	5	3	5	1	3	0	2	44.5	11684	10.9	41.4	17	77	9.12	27.07	15.02	5	44.3	1.84	0.04
Argentina	1	1	6	3	3	7	3	3	3	0	5	3	6	3	5	1	4	0	1	44.5	11684	10.9	41.4	17	77	9.12	27.07	15.02	5	44.3	1.84	0.04
Argentina	1	2	5	2	3	7	3	3	3	0	3	3	2	2	1	1	2	0	0	44.5	11684	10.9	41.4	17	77	9.12	27.07	15.02	5	44.3	1.84	0.04
Argentina	1	3	5	3	3	7	3	3	2	0	3	3	5	2	6	1	5	0	1	44.5	11684	10.9	41.4	17	77	9.12	27.07	15.02	5	44.3	1.84	0.04
Argentina	1	3		2	3	7	3	3	2	0	4	3	6	3	5	1	4	0	-2	44.5	11684	10.9	41.4	17	77	9.12	27.07	15.02	5	44.3	1.84	0.04
Argentina	1	5	5	3	3	7	3	3	3	1	5	4	6	3	2	1	4	0	-1	44.5	11684	10.9	41.4	17	77	9.12	27.07	15.02	5	44.3	1.84	0.04
Australia	2	2	8	3	3	7	3	3	3	0	5	3	6	3	6	1	2	0	2	24.9	57374	7.6	34.4	24	83	9.21	31.09	18.15	3.8	257.92	2.69	0.01
Australia	2	3	4	3	3	7	3	3	3	0	4	3	4	3	5	1	3	0	-2	24.9	57374	7.6	34.4	24	83	9.21	31.09	18.15	3.8	257.92	2.69	0.01
Australia	2	3	3	0	0	7	0	0	0	0	3	3	4	0	4	1	4	0	0	24.9	57374	7.6	34.4	24	83	9.21	31.09	18.15	3.8	257.92	2.69	0.01
Australia	2	2	2	3	3	5	1	3	3	0	4	3	4	2	3	1	5	0	-1	24.9	57374	7.6	34.4	24	83	9.21	31.09	18.15	3.8	257.92	2.69	0.01
Australia	2	3	3	3	3	5	1	1	1	0	3	3	4	3	1	1	2	0	-1	24.9	57374	7.6	34.4	24	83	9.21	31.09	18.15	3.8	257.92	2.69	0.01
Australia	2	2	4	3	3	7	0	2	2	0	3	3	1	-1	4	1	5	0	1	24.9	57374	7.6	34.4	24	83	9.21	31.09	18.15	3.8	257.92	2.69	0.01
Australia	2	6	8	3	3	7	3	3	3	0	3	4	6	1	3	1	5	0	2	24.9	57374	7.6	34.4	24	83	9.21	31.09	18.15	3.8	257.92	2.69	0.01
Australia	2	7	4	3	3	7	3	3	3	0	5	3	5	3	4	1	2	0	0	24.9	57374	7.6	34.4	24	83	9.21	31.09	18.15	3.8	257.92	2.69	0.01
Australia	2	4	8	3	3	7	-2	3	2	0	2	2	4	2	2	1	4	0	2	24.9	57374	7.6	34.4	24	83	9.21	31.09	18.15	3.8	257.92	2.69	0.01
Australia	2	4	6	3	3	7	2	2	-1	0	4	3	4	2	5	1	5	0	1	24.9	57374	7.6	34.4	24	83	9.21	31.09	18.15	3.8	257.92	2.69	0.01
Australia	2	4	3	3	3	7	2	3	2	0	3	1	6	3	5	1	5	0	1	24.9	57374	7.6	34.4	24	83	9.21	31.09	18.15	3.8	257.92	2.69	0.01
Australia	2	2	6	0	0		0	0	0	0	3	3	4	2	3	1	4	0	0	24.9	57374	7.6	34.4	24	83	9.21	31.09	18.15	3.8	257.92	2.69	0.01
Australia	2	2	6	3	3	7	2	3	2	0	4	2	3	2	3	1	4	0	0	24.9	57374	7.6	34.4	24	83	9.21	31.09	18.15	3.8	257.92	2.69	0.01
Australia	2	3	3	3	2	7	0	3	3	0	3	3	4	2	2	1	2	0	-1	24.9	57374	7.6	34.4	24	83	9.21	31.09	18.15	3.8	257.92	2.69	0.01
Australia	2	3	5	3	3	7	3	3	3	0	4	4	6	2	5	1	4	0	-1	24.9	57374	7.6	34.4	24	83	9.21	31.09	18.15	3.8	257.92	2.69	0.01
Australia	2	6	4	3	3	0	3	3	3	0	4	4	5	1	4	1	2	0	0	24.9	57374	7.6	34.4	24	83	9.21	31.09	18.15	3.8	257.92	2.69	0.01
Australia	2	4	1	0	2	6	-3	3	0	0	3	1	4	2	5	1	3	0	-1	24.9	57374	7.6	34.4	24	83	9.21	31.09	18.15	3.8	257.92	2.69	0.01
Australia	2	4	6	2	2	6	2	3	1	0	5	2	4	1	1	1	3	0	2	24.9	57374	7.6	34.4	24	83	9.21	31.09	18.15	3.8	257.92	2.69	0.01
Australia	2	4	3	3	3	7	3	3	3	0	4	3	4	1	2	1	5	0	-1	24.9	57374	7.6	34.4	24	83	9.21	31.09	18.15	3.8	257.92	2.69	0.01
Australia	2	4	5	3	2	4	2	3	2	0	3	3	6	2	6	1	6	0	0	24.9	57374	7.6	34.4	24	83	9.21	31.09	18.15	3.8	257.92	2.69	0.01
Australia	2	4	6	2	2	1	3	3	2	0	3	3	4	3	5	1	5	0	-1	24.9	57374	7.6	34.4	24	83	9.21	31.09	18.15	3.8	257.92	2.69	0.01
Australia	2	2	2	2	3	6	2	3	1	0	3	3	5	2	6	1	4	0	-1	24.9	57374	7.6	34.4	24	83	9.21	31.09	18.15	3.8	257.92	2.69	0.01
Australia	2	2	4	2	3	6	0	3	2	0	4	4	5	2	2	1	5	0	2	24.9	57374	7.6	34.4	24	83	9.21	31.09	18.15	3.8	257.92	2.69	0.01
Australia	2	3	5	3	3	7	-1	3	3	0	4	2	6	2	5	1	2	0	0	24.9	57374	7.6	34.4	24	83	9.21	31.09	18.15	3.8	257.92	2.69	0.01
Australia	2	5	4	3	3	6	0	0	0	0	3	2	4	2	5	1	3	0	0	24.9	57374	7.6	34.4	24	83	9.21	31.09	18.15	3.8	257.92	2.69	0.01
Australia	2	4	4	3	3	7	0	2	0	0	4	4	5	3	2	1	5	0	0	24.9	57374	7.6	34.4	24	83	9.21	31.09	18.15	3.8	257.92	2.69	0.01
Australia	2	6	1	3	3	7	3	3	3	0	4	4	6	3	6	1	2	0	-2	24.9	57374	7.6	34.4	24	83	9.21	31.09	18.15	3.8	257.92	2.69	0.01
Australia	2	4	3	3	3	4	2	3	3	0	3	3	6	2	6	1	3	0	0	24.9	57374	7.6	34.4	24	83	9.21	31.09	18.15	3.8	257.92	2.69	0.01
Australia	2	4	4	2	3	7	1	3	1	0	4	3	4	2	6	1	2	0	-2	24.9	57374	7.6	34.4	24	83	9.21	31.09	18.15	3.8	257.92	2.69	0.01
Australia	2	3	3	3	3	7	2	2	2	0	4	4	5	3	6	1	2	0	-1	24.9	57374	7.6	34.4	24	83	9.21	31.09	18.15	3.8	257.92	2.69	0.01
Australia	2	4	4	2	2	7	-3	2	2	0	4	2	3	-1	6	1	1	0	0	24.9	57374	7.6	34.4	24	83	9.21	31.09	18.15	3.8	257.92	2.69	0.01
Australia	2	3	5	2	3	7	2	1	-2	0	3	2	6	3	5	1	2	0	1	24.9	57374	7.6	34.4	24	83	9.21	31.09	18.15	3.8	257.92	2.69	0.01
Australia	2	3	2	3	3	7	3	3	3	0	3	5	6	3	6	1	2	0	1	24.9	57374	7.6	34.4	24	83	9.21	31.09	18.15	3.8	257.92	2.69	0.01
Australia	2	4	4	0	0	3	0	0	0	0	3	3	3	0	5	1	5	0	0	24.9	57374	7.6	34.4	24	83	9.21	31.09	18.15	3.8	257.92	2.69	0.01
Australia	2	2	3	2	2	3	0	2	0	0	4	3	2	2	6	1	2	0	-2	24.9	57374	7.6	34.4	24	83	9.21	31.09	18.15	3.8	257.92	2.69	0.01
Australia	2	6	6	3	3	7	3	3	3	0	5	4	6	3	2	1	5	0	2	24.9	57374	7.6	34.4	24	83	9.21	31.09	18.15	3.8	257.92	2.69	0.01
Australia	2	4	4	-2	2	6	1	1	0	1	3	3	3	1	5	1	3	0	2	24.9	57374	7.6	34.4	24	83	9.21	31.09	18.15	3.8	257.92	2.69	0.01
Australia	2	3	3	1	1	5	3	3	2	0	4	3	4	1	6	1	2	0	-1	24.9	57374	7.6	34.4	24	83	9.21	31.09	18.15	3.8	257.92	2.69	0.01
Australia	2	1	1	3	3	7	-1	2	2	0	5	5	6	0	5	1	2	0	-2	24.9	57374	7.6	34.4	24	83	9.21	31.09	18.15	3.8	257.92	2.69	0.01
Australia	2	2	4	2	2	7	0	1	0	0	3	4	3	0	2	1	5	0	0	24.9	57374	7.6	34.4	24	83	9.21	31.09	18.15	3.8	257.92	2.69	0.01
Australia	2	2	4	0	2	0	2	1	0	0	3	3	2	1	1	1	4	0	0	24.9	57374	7.6	34.4	24	83	9.21	31.09	18.15	3.8	257.92	2.69	0.01
Australia	2	4	7	3	3	7	3	1	0	0	5	5	6	-2	1	1	1	0	-2	24.9	57374	7.6	34.4	24	83	9.21	31.09	18.15	3.8	257.92	2.69	0.01
Australia	2	4	3	2	2	0	2	3	1	0	4	3	5	2	2	1	5	0	1	24.9	57374	7.6	34.4	24	83	9.21	31.09	18.15	3.8	257.92	2.69	0.01
Australia	2	3	5	3	3	6	1	3	3	0	3	3	6	1	3	1	5	0	1	24.9	57374	7.6	34.4	24	83	9.21	31.09	18.15	3.8	257.92	2.69	0.01
Australia	2	3	5	3	3	6	-3	3	3	0	4	4	3	1	4	1	4	0	1	24.9	57374	7.6	34.4	24	83	9.21	31.09	18.15	3.8	257.92	2.69	0.01
Australia	2	1	4	3	2	0	0	2	2	0	2	3	5	2	2	1	3	0	-2	24.9	57374	7.6	34.4	24	83	9.21	31.09	18.15	3.8	257.92	2.69	0.01
Australia	2	4	4	3	3	7	0	1	1	0	3	3	6	3	3	1	4	0	2	24.9	57374	7.6	34.4	24	83	9.21	31.09	18.15	3.8	257.92	2.69	0.01
Australia	2	2	3	3	3	1	2	2	2	0	3	3	5	3	4	1	5	0	1	24.9	57374	7.6	34.4	24	83	9.21	31.09	18.15	3.8	257.92	2.69	0.01
Australia	2	4	4	3	3	6	3	3	3	0	5	3	6	3	4	1	3	0	1	24.9	57374	7.6	34.4	24	83	9.21	31.09	18.15	3.8	257.92	2.69	0.01
Australia	2	4	2	2	2	7	0	3	3	0	3	3	5	1	3	1	4	0	0	24.9	57374	7.6	34.4	24	83	9.21	31.09	18.15	3.8	257.92	2.69	0.01
Australia	2	3	8	3	3	7	3	2	2	0	4	4	5	2	2	1	5	0	0	24.9	57374	7.6	34.4	24	83	9.21	31.09	18.15	3.8	257.92	2.69	0.01
Australia	2	3	8	2	1	0	1	2	1	0	4	5	4	1	2	1	2	0	0	24.9	57374	7.6	34.4	24	83	9.21	31.09	18.15	3.8	257.92	2.69	0.01
Australia	2	6	6	2	3	7	3	1	0	0	3	2	5	1	2	1	5	0	0	24.9	57374	7.6	34.4	24	83	9.21	31.09	18.15	3.8	257.92	2.69	0.01
Australia	2	3	3	2	2	5	2	1	1	0	3	2	2	2	1	1	5	0	-1	24.9	57374	7.6	34.4	24	83	9.21	31.09	18.15	3.8	257.92	2.69	0.01
Australia	2	3	5	3	3	7	3	3	3	0	3	3	4	3	2	1	5	0	2	24.9	57374	7.6	34.4	24	83	9.21	31.09	18.15	3.8	257.92	2.69	0.01
Australia	2	1	1	3	3	5	3	3	3	0	5	5	6	3	2	1	3	0	2	24.9	57374	7.6	34.4	24	83	9.21	31.09	18.15	3.8	257.92	2.69	0.01
Australia	2	3	6	3	2	5	3	3	3	0	3	3	4	1	1	1	2	0	1	24.9	57374	7.6	34.4	24	83	9.21	31.09	18.15	3.8	257.92	2.69	0.01
Australia	2	4	4	3	3	6	3	2	3	0	3	3	4	3	1	1	2	0	1	24.9	57374	7.6	34.4	24	83	9.21	31.09	18.15	3.8	257.92	2.69	0.01
Australia	2	4	6	2	2	0	1	3	0	0	4	3	3	3	3	1	3	0	0	24.9	57374	7.6	34.4	24	83	9.21	31.09	18.15	3.8	257.92	2.69	0.01
Australia	2	3	2	2	2	2	-1	2	-1	0	3	3	4	1	6	1	3	0	-1	24.9	57374	7.6	34.4	24	83	9.21	31.09	18.15	3.8	257.92	2.69	0.01
Australia	2	3	4	1	1	7	0	2	0	0	4	3	5	1	6	1	3	0	-2	24.9	57374	7.6	34.4	24	83	9.21	31.09	18.15	3.8	257.92	2.69	0.01
Australia	2	4	5	3	3	7	3	3	1	0	4	4	6	3	6	1	2	0	1	24.9	57374	7.6	34.4	24	83	9.21	31.09	18.15	3.8	257.92	2.69	0.01
Australia	2	2	4	3	3	7	3	3	2	0	4	4	4	1	6	1	2	0	-1	24.9	57374	7.6	34.4	24	83	9.21	31.09	18.15	3.8	257.92	2.69	0.01
Australia	2	3	3	1	1	7	0	2	1	0	3	2	5	2	6	1	3	0	0	24.9	57374	7.6	34.4	24	83	9.21	31.09	18.15	3.8	257.92	2.69	0.01
Australia	2	3	6	1	3	7	3	3	0	0	4	3	2	1	6	1	3	0	-1	24.9	57374	7.6	34.4	24	83	9.21	31.09	18.15	3.8	257.92	2.69	0.01
Australia	2	5	8	2	2	7	-3	2	-2	0	3	4	3	1	2	1	4	0	2	24.9	57374	7.6	34.4	24	83	9.21	31.09	18.15	3.8	257.92	2.69	0.01
Australia	2	2	4	3	3	7	0	3	2	0	2	2	4	3	5	1	4	0	0	24.9	57374	7.6	34.4	24	83	9.21	31.09	18.15	3.8	257.92	2.69	0.01
Australia	2	4	7	3	2	4	2	3	0	1	4	4	5	3	6	1	5	0	-1	24.9	57374	7.6	34.4	24	83	9.21	31.09	18.15	3.8	257.92	2.69	0.01
Australia	2	1	1	3	3	7	3	3	3	1	5	5	3	3	5	1	4	0	-2	24.9	57374	7.6	34.4	24	83	9.21	31.09	18.15	3.8	257.92	2.69	0.01
Australia	2	4	3	3	3	6	3	3	3	0	4	3	3	3	6	1	3	0	-1	24.9	57374	7.6	34.4	24	83	9.21	31.09	18.15	3.8	257.92	2.69	0.01
Australia	2	5	6	1	3	7	3	3	3	0	4	5	3	-2	1	1	4	0	1	24.9	57374	7.6	34.4	24	83	9.21	31.09	18.15	3.8	257.92	2.69	0.01
Australia	2	4	2	3	3	7	3	3	3	0	4	4	6	3	6	1	4	0	-2	24.9	57374	7.6	34.4	24	83	9.21	31.09	18.15	3.8	257.92	2.69	0.01
Australia	2	3	3	2	3	6	2	3	2	0	4	4	3	2	6	1	3	0	1	24.9	57374	7.6	34.4	24	83	9.21	31.09	18.15	3.8	257.92	2.69	0.01
Australia	2	2	2	3	3	6	3	3	3	0	4	5	5	1	4	1	5	0	-2	24.9	57374	7.6	34.4	24	83	9.21	31.09	18.15	3.8	257.92	2.69	0.01
Australia	2	4	4	2	2	6	0	1	1	0	3	3	3	-1	2	1	2	0	-1	24.9	57374	7.6	34.4	24	83	9.21	31.09	18.15	3.8	257.92	2.69	0.01
Australia	2	4	7	3	3	7	0	0	0	0	4	3	6	2	4	1	5	0	2	24.9	57374	7.6	34.4	24	83	9.21	31.09	18.15	3.8	257.92	2.69	0.01
Australia	2	3	4	3	3	7	0	3	2	0	3	3	4	3	6	1	4	0	1	24.9	57374	7.6	34.4	24	83	9.21	31.09	18.15	3.8	257.92	2.69	0.01
Australia	2	1	8	3	3	6	-3	3	3	0	5	3	4	3	2	1	2	0	2	24.9	57374	7.6	34.4	24	83	9.21	31.09	18.15	3.8	257.92	2.69	0.01
Australia	2	4	4	2	2	6	2	2	2	0	4	4	5	2	6	1	4	0	0	24.9	57374	7.6	34.4	24	83	9.21	31.09	18.15	3.8	257.92	2.69	0.01
Australia	2	3	8	3	3	0	3	3	3	0	3	2	3	2	4	1	3	0	0	24.9	57374	7.6	34.4	24	83	9.21	31.09	18.15	3.8	257.92	2.69	0.01
Australia	2	2	5	3	3	7	3	3	3	2	4	3	5	2	2	1	4	0	2	24.9	57374	7.6	34.4	24	83	9.21	31.09	18.15	3.8	257.92	2.69	0.01
Australia	2	4	4	2	0	0	1	2	-3	0	3	3	5	0	1	1	5	0	-1	24.9	57374	7.6	34.4	24	83	9.21	31.09	18.15	3.8	257.92	2.69	0.01
Australia	2	4	3	3	3	7	2	3	-3	0	4	1	4	-3	1	1	3	0	0	24.9	57374	7.6	34.4	24	83	9.21	31.09	18.15	3.8	257.92	2.69	0.01
Australia	2	3	4	3	3	0	3	3	3	0	3	3	6	3	3	1	5	0	1	24.9	57374	7.6	34.4	24	83	9.21	31.09	18.15	3.8	257.92	2.69	0.01
Australia	2	4	5	3	3	7	1	3	2	0	4	4	6	1	4	1	2	0	1	24.9	57374	7.6	34.4	24	83	9.21	31.09	18.15	3.8	257.92	2.69	0.01
Australia	2	3	8	2	2	7	-2	2	2	0	4	4		2	1	1	5	0	1	24.9	57374	7.6	34.4	24	83	9.21	31.09	18.15	3.8	257.92	2.69	0.01
Australia	2	5	5	0	0	5	0	0	0	0	2	3	3	0	4	1	4	0	0	24.9	57374	7.6	34.4	24	83	9.21	31.09	18.15	3.8	257.92	2.69	0.01
Australia	2	5	5	2	2	7	0	0	0	0	4	3	4	0	1	1	5	0	0	24.9	57374	7.6	34.4	24	83	9.21	31.09	18.15	3.8	257.92	2.69	0.01
Australia	2	6	6	0	3		1	0	0	1	4	3	4	1	2	1	5	0	0	24.9	57374	7.6	34.4	24	83	9.21	31.09	18.15	3.8	257.92	2.69	0.01
Australia	2	4	4	0	0	0	2	2	2	0	3	3	4	3	6	1	2	0	0	24.9	57374	7.6	34.4	24	83	9.21	31.09	18.15	3.8	257.92	2.69	0.01
Australia	2	3	1	3	3	5	3	3	3	0	5	5	6	3	5	1	4	0	0	24.9	57374	7.6	34.4	24	83	9.21	31.09	18.15	3.8	257.92	2.69	0.01
Australia	2	3	4	2	3	7	2	3	3	0	3	4	5	1	6	1	2	0	-1	24.9	57374	7.6	34.4	24	83	9.21	31.09	18.15	3.8	257.92	2.69	0.01
Australia	2	4	4	3	3	6	2	3	3	0	4	3	5	2	2	1	7	0	0	24.9	57374	7.6	34.4	24	83	9.21	31.09	18.15	3.8	257.92	2.69	0.01
Australia	2	4	4	0	0	0	0	0	0	1	2	3	2	0	2	1	4	0	0	24.9	57374	7.6	34.4	24	83	9.21	31.09	18.15	3.8	257.92	2.69	0.01
Australia	2	4	4	1	2	7	2	2	2	0	3	3	3	2	4	1	2	0	0	24.9	57374	7.6	34.4	24	83	9.21	31.09	18.15	3.8	257.92	2.69	0.01
Australia	2	5	5	3	3	5	2	3	0	0	3	2	4	1	4	1	5	0	1	24.9	57374	7.6	34.4	24	83	9.21	31.09	18.15	3.8	257.92	2.69	0.01
Australia	2	2	2	2	0	6	0	1	1	0	4	3	2	0	3	1	3	0	2	24.9	57374	7.6	34.4	24	83	9.21	31.09	18.15	3.8	257.92	2.69	0.01
Australia	2	4	3	3	3	7	2	2	2	0	5	4	6	3	2	1	5	0	-1	24.9	57374	7.6	34.4	24	83	9.21	31.09	18.15	3.8	257.92	2.69	0.01
Australia	2	2	3	3	3	6	2	2	2	0	3	3	5	3	6	1	2	0	0	24.9	57374	7.6	34.4	24	83	9.21	31.09	18.15	3.8	257.92	2.69	0.01
Australia	2	2	5	2	2	7	-2	2	2	0	5	3	3	3	2	1	5	0	0	24.9	57374	7.6	34.4	24	83	9.21	31.09	18.15	3.8	257.92	2.69	0.01
Australia	2	1	1	3	3	7	3	3	3	0	4	3	6	3	6	1	3	0	-2	24.9	57374	7.6	34.4	24	83	9.21	31.09	18.15	3.8	257.92	2.69	0.01
Australia	2	2	4	2	3	5	2	2	2	0	4	3	3	2	2	1	1	0	1	24.9	57374	7.6	34.4	24	83	9.21	31.09	18.15	3.8	257.92	2.69	0.01
Australia	2	4	7	3	3	7	1	3	0	0	3	3	4	-3	2	1	3	0	0	24.9	57374	7.6	34.4	24	83	9.21	31.09	18.15	3.8	257.92	2.69	0.01
Australia	2	3	6	2	2	0	2	3	2	0	4	3	4	2	1	1	5	0	1	24.9	57374	7.6	34.4	24	83	9.21	31.09	18.15	3.8	257.92	2.69	0.01
Australia	2	5	5	2	3	7	3	3	3	0	4	3	5	1	5	1	4	0	2	24.9	57374	7.6	34.4	24	83	9.21	31.09	18.15	3.8	257.92	2.69	0.01
Australia	2	4	6	3	3	5	2	3	0	0	4	4	6	3	6	1	3	0	1	24.9	57374	7.6	34.4	24	83	9.21	31.09	18.15	3.8	257.92	2.69	0.01
Australia	2	2	2	3	3	7	2	2	2	0	4	5	5	2	6	1	2	0	-2	24.9	57374	7.6	34.4	24	83	9.21	31.09	18.15	3.8	257.92	2.69	0.01
Australia	2	4	3	3	3	7	2	2	2	0	4	4	5	2	5	1	3	0	0	24.9	57374	7.6	34.4	24	83	9.21	31.09	18.15	3.8	257.92	2.69	0.01
Australia	2	4	4	3	3	7	2	3	0	0	5	4	5	3	6	1	4	0	-1	24.9	57374	7.6	34.4	24	83	9.21	31.09	18.15	3.8	257.92	2.69	0.01
Australia	2	4	4	3	3	0	3	3	3	0	5	4	6	2	6	1	5	0	-2	24.9	57374	7.6	34.4	24	83	9.21	31.09	18.15	3.8	257.92	2.69	0.01
Australia	2	3	4	2	3	7	2	3	3	0	4	4	5	0	5	1	2	0	0	24.9	57374	7.6	34.4	24	83	9.21	31.09	18.15	3.8	257.92	2.69	0.01
Australia	2	3	5	0	2	6	-1	1	0	0	2	2	3	1	5	1	2	0	-1	24.9	57374	7.6	34.4	24	83	9.21	31.09	18.15	3.8	257.92	2.69	0.01
Australia	2	4	4	3	3	7	3	3	3	0	5	3	5	3	6	1	6	0	-1	24.9	57374	7.6	34.4	24	83	9.21	31.09	18.15	3.8	257.92	2.69	0.01
Australia	2	2	1	3	3	0	3	3	3	0	4	3	5	2	6	1	2	0	-2	24.9	57374	7.6	34.4	24	83	9.21	31.09	18.15	3.8	257.92	2.69	0.01
Australia	2	3	8	3	3	7	-3	3	-3	0	4	3	1	2	6	1	4	0	0	24.9	57374	7.6	34.4	24	83	9.21	31.09	18.15	3.8	257.92	2.69	0.01
Australia	2	3	3	3	3	7	3	3	1	0	4	3	6	1	1	1	4	0	-1	24.9	57374	7.6	34.4	24	83	9.21	31.09	18.15	3.8	257.92	2.69	0.01
Australia	2	4	5	2	2	6	0	3	3	0	5	3	6	3	6	1	2	0	-2	24.9	57374	7.6	34.4	24	83	9.21	31.09	18.15	3.8	257.92	2.69	0.01
Australia	2	2	3	3	3	5	1	2	2	0	3	2	6	3	6	1	2	0	-1	24.9	57374	7.6	34.4	24	83	9.21	31.09	18.15	3.8	257.92	2.69	0.01
Australia	2	2	2	1	1	3	1	1	1	0	4	2	4	1	2	1	5	0	-1	24.9	57374	7.6	34.4	24	83	9.21	31.09	18.15	3.8	257.92	2.69	0.01
Australia	2	3	6	3	3	7	0	3	0	0	3	3	2	2	2	1	2	0	0	24.9	57374	7.6	34.4	24	83	9.21	31.09	18.15	3.8	257.92	2.69	0.01
Australia	2	2	1	3	3	7	3	3	1	0	3	3	6	3	6	1	5	0	-1	24.9	57374	7.6	34.4	24	83	9.21	31.09	18.15	3.8	257.92	2.69	0.01
Australia	2	2	3	2	2	5	0	1	1	0	4	3	5	1	4	1	3	0	0	24.9	57374	7.6	34.4	24	83	9.21	31.09	18.15	3.8	257.92	2.69	0.01
Australia	2	3	5	2	3	7	1	3	2	1	4	2	4	1	1	1	5	0	1	24.9	57374	7.6	34.4	24	83	9.21	31.09	18.15	3.8	257.92	2.69	0.01
Australia	2	3	3	2	3	7	3	3	3	0	4	4	4	3	6	1	3	0	-1	24.9	57374	7.6	34.4	24	83	9.21	31.09	18.15	3.8	257.92	2.69	0.01
Australia	2	6	6	3	3	7	2	3	2	0	3	3	6	3	6	1	4	0	0	24.9	57374	7.6	34.4	24	83	9.21	31.09	18.15	3.8	257.92	2.69	0.01
Australia	2	4	3	3	3	5	1	3	2	0	3	4	6	3	6	1	3	0	-1	24.9	57374	7.6	34.4	24	83	9.21	31.09	18.15	3.8	257.92	2.69	0.01
Australia	2	4	3	2	2	7	3	3	1	0	3	3	4	3	2	1	4	0	-1	24.9	57374	7.6	34.4	24	83	9.21	31.09	18.15	3.8	257.92	2.69	0.01
Australia	2	3	1	3	3	0	3	3	3	0	5	3	6	3	6	1	3	0	-2	24.9	57374	7.6	34.4	24	83	9.21	31.09	18.15	3.8	257.92	2.69	0.01
Australia	2	3	3	3	3	5	2	2	2	0	3	2	4	1	6	1	4	0	-1	24.9	57374	7.6	34.4	24	83	9.21	31.09	18.15	3.8	257.92	2.69	0.01
Australia	2	3	7	2	3	6	-3	3	0	0	3	3	1	-2	6	1	2	0	2	24.9	57374	7.6	34.4	24	83	9.21	31.09	18.15	3.8	257.92	2.69	0.01
Australia	2	3	5	3	2	7	3	3	3	0	3	3	4	2	5	1	2	0	0	24.9	57374	7.6	34.4	24	83	9.21	31.09	18.15	3.8	257.92	2.69	0.01
Australia	2	3	2	0	2	7	3	3	3	0	3	1	5	3	6	1	3	0	1	24.9	57374	7.6	34.4	24	83	9.21	31.09	18.15	3.8	257.92	2.69	0.01
Australia	2	1	4	3	3	7	3	3	3	0	3	3	3	1	5	1	2	0	0	24.9	57374	7.6	34.4	24	83	9.21	31.09	18.15	3.8	257.92	2.69	0.01
Australia	2	2	2	2	2	7	-1	2	2	1	3	3	5	2	4	1	5	0	-1	24.9	57374	7.6	34.4	24	83	9.21	31.09	18.15	3.8	257.92	2.69	0.01
Australia	2	4	3	3	2	6	3	3	3	0	4	3	6	3	4	1	2	0	1	24.9	57374	7.6	34.4	24	83	9.21	31.09	18.15	3.8	257.92	2.69	0.01
Australia	2	5	4	1	3	7	2	3	3	0	4	3	6	2	3	1	5	0	-1	24.9	57374	7.6	34.4	24	83	9.21	31.09	18.15	3.8	257.92	2.69	0.01
Australia	2	6	6	3	3	6	3	3	3	1	3	3	4	1	3	1	2	0	-1	24.9	57374	7.6	34.4	24	83	9.21	31.09	18.15	3.8	257.92	2.69	0.01
Australia	2	2	5	3	3	5	0	3	1	0	3	2	3	1	3	1	5	0	0	24.9	57374	7.6	34.4	24	83	9.21	31.09	18.15	3.8	257.92	2.69	0.01
Australia	2	3	4	0	2	5	0	3	0	1	3	3	6	2	4	1	4	0	0	24.9	57374	7.6	34.4	24	83	9.21	31.09	18.15	3.8	257.92	2.69	0.01
Australia	2	4	1	-1	2	7	-3	2	0	0	3	3	5	2	3	1	5	0	-2	24.9	57374	7.6	34.4	24	83	9.21	31.09	18.15	3.8	257.92	2.69	0.01
Australia	2	4	8	2	3	5	0	3	0	0	4	2	4	3	4	1	2	0	-1	24.9	57374	7.6	34.4	24	83	9.21	31.09	18.15	3.8	257.92	2.69	0.01
Australia	2	1	1	0	2	7	3	3	3	0	4	1	3	2	4	1	3	0	-1	24.9	57374	7.6	34.4	24	83	9.21	31.09	18.15	3.8	257.92	2.69	0.01
Australia	2	2	3	2	3	7	3	3	2	0	2	2	6	2	2	1	5	0	-1	24.9	57374	7.6	34.4	24	83	9.21	31.09	18.15	3.8	257.92	2.69	0.01
Australia	2	5	4	3	3	7	2	2	2	0	4	5	6	2	6	1	2	0	1	24.9	57374	7.6	34.4	24	83	9.21	31.09	18.15	3.8	257.92	2.69	0.01
Australia	2	3	4	3	3	5	2	3	1	0	3	4	6	3	5	1	2	0	-1	24.9	57374	7.6	34.4	24	83	9.21	31.09	18.15	3.8	257.92	2.69	0.01
Australia	2	4	1	3	3	6	3	3	3	0	3	3	1	2	6	1	5	0	-1	24.9	57374	7.6	34.4	24	83	9.21	31.09	18.15	3.8	257.92	2.69	0.01
Australia	2	3	4	3	3	1	0	3	2	0	3	2	5	3	6	1	2	0	-2	24.9	57374	7.6	34.4	24	83	9.21	31.09	18.15	3.8	257.92	2.69	0.01
Australia	2	4	1	1	1	7	0	3	0	0	4	3	4	2	2	1	1	0	-1	24.9	57374	7.6	34.4	24	83	9.21	31.09	18.15	3.8	257.92	2.69	0.01
Australia	2	4	1	2	3	7	-3	3	2	0	5	3	6	3	6	1	3	0	-2	24.9	57374	7.6	34.4	24	83	9.21	31.09	18.15	3.8	257.92	2.69	0.01
Australia	2	4	3	2	2	7	2	2	2	0	4	3	5	2	6	1	3	0	0	24.9	57374	7.6	34.4	24	83	9.21	31.09	18.15	3.8	257.92	2.69	0.01
Australia	2	1	1	2	2	7	2	2	-1	0	4	4	6	3	6	1	2	0	-2	24.9	57374	7.6	34.4	24	83	9.21	31.09	18.15	3.8	257.92	2.69	0.01
Australia	2	5	2	1	3	7	-3	2	-3	0	4	2	2	2	6	1	5	0	-1	24.9	57374	7.6	34.4	24	83	9.21	31.09	18.15	3.8	257.92	2.69	0.01
Australia	2	3	5	3	3	7	-1	-1	-1	0	3	2	5	0	5	1	5	0	-1	24.9	57374	7.6	34.4	24	83	9.21	31.09	18.15	3.8	257.92	2.69	0.01
Australia	2	4	6	3	3	7	1	3	1	0	3	3	4	1	1	1	2	0	1	24.9	57374	7.6	34.4	24	83	9.21	31.09	18.15	3.8	257.92	2.69	0.01
Australia	2	7	5	3	3	7	2	3	2	0	3	1	2	3	1	1	4	0	-1	24.9	57374	7.6	34.4	24	83	9.21	31.09	18.15	3.8	257.92	2.69	0.01
Australia	2	2	3	2	3	6	3	3	3	0	3	3	5	1	1	1	2	0	-1	24.9	57374	7.6	34.4	24	83	9.21	31.09	18.15	3.8	257.92	2.69	0.01
Australia	2	2	6	-3	3	3	3	2	3	0	3	1	1	2	1	1	2	0	0	24.9	57374	7.6	34.4	24	83	9.21	31.09	18.15	3.8	257.92	2.69	0.01
Australia	2	4	4	1	0	3	1	0	0	1	2	2	3	1	1	1	5	0	-1	24.9	57374	7.6	34.4	24	83	9.21	31.09	18.15	3.8	257.92	2.69	0.01
Australia	2	3	3	3	3	7	3	3	3	0	4	3	6	2	4	1	2	0	1	24.9	57374	7.6	34.4	24	83	9.21	31.09	18.15	3.8	257.92	2.69	0.01
Australia	2	3	3	3	3	6	3	3	1	0	4	4	6	3	3	1	3	0	1	24.9	57374	7.6	34.4	24	83	9.21	31.09	18.15	3.8	257.92	2.69	0.01
Australia	2	3	8	3	3	7	3	3	3	0	5	5	6	3	4	1	3	0	-1	24.9	57374	7.6	34.4	24	83	9.21	31.09	18.15	3.8	257.92	2.69	0.01
Australia	2	3	1	2	3	7	-3	3	3	0	2	1	4	1	4	1	2	0	-1	24.9	57374	7.6	34.4	24	83	9.21	31.09	18.15	3.8	257.92	2.69	0.01
Australia	2	4	3	3	2	6	-3	2	3	0	4	3	4	2	3	1	2	0	-1	24.9	57374	7.6	34.4	24	83	9.21	31.09	18.15	3.8	257.92	2.69	0.01
Australia	2	3	4	3	3	6	2	3	2	0	3	2	3	1	1	1	5	0	0	24.9	57374	7.6	34.4	24	83	9.21	31.09	18.15	3.8	257.92	2.69	0.01
Australia	2	4	1	3	3	7	-3	2	-1	0	4	2	3	3	3	1	2	0	-2	24.9	57374	7.6	34.4	24	83	9.21	31.09	18.15	3.8	257.92	2.69	0.01
Australia	2	2	2	2	3	0	3	3	2	0	4	4	6	2	5	1	5	0	-2	24.9	57374	7.6	34.4	24	83	9.21	31.09	18.15	3.8	257.92	2.69	0.01
Australia	2	3	2	2	3	5	1	3	2	0	4	2	3	1	5	1	3	0	-1	24.9	57374	7.6	34.4	24	83	9.21	31.09	18.15	3.8	257.92	2.69	0.01
Australia	2	3	4	3	3	0	1	3	1	0	4	3	4	2	4	1	2	0	-1	24.9	57374	7.6	34.4	24	83	9.21	31.09	18.15	3.8	257.92	2.69	0.01
Australia	2	2	2	3	3	6	1	3	3	0	5	4	5	2	6	1	6	0	-2	24.9	57374	7.6	34.4	24	83	9.21	31.09	18.15	3.8	257.92	2.69	0.01
Australia	2	3	3	2	2	7	1	2	1	0	2	3	3	0	5	1	3	0	-2	24.9	57374	7.6	34.4	24	83	9.21	31.09	18.15	3.8	257.92	2.69	0.01
Australia	2	1	1	3	3	7	-3	3	3	0	5	5	6	3	4	1	2	0	-2	24.9	57374	7.6	34.4	24	83	9.21	31.09	18.15	3.8	257.92	2.69	0.01
Australia	2	4	6	0	-2	1	1	-2	1	0	2	2	3	-1	1	1	5	0	1	24.9	57374	7.6	34.4	24	83	9.21	31.09	18.15	3.8	257.92	2.69	0.01
Australia	2	4	4	0	0	7	0	0	0	0	3	3	3	2	5	1	4	0	0	24.9	57374	7.6	34.4	24	83	9.21	31.09	18.15	3.8	257.92	2.69	0.01
Australia	2	3	7	3	3	7	-3	-3	-3	0	2	2	6	3	4	1	2	0	2	24.9	57374	7.6	34.4	24	83	9.21	31.09	18.15	3.8	257.92	2.69	0.01
Australia	2	3	5	1	1	5	-3	-3	-3	0	3	3	4	2	2	1	3	0	2	24.9	57374	7.6	34.4	24	83	9.21	31.09	18.15	3.8	257.92	2.69	0.01
Australia	2	3	2	1	1	6	3	3	3	0	4	3	4	1	5	1	2	0	-1	24.9	57374	7.6	34.4	24	83	9.21	31.09	18.15	3.8	257.92	2.69	0.01
Australia	2	4	2	3	3	7	-1	3	1	0	5	5	3	0	4	1	4	0	2	24.9	57374	7.6	34.4	24	83	9.21	31.09	18.15	3.8	257.92	2.69	0.01
Australia	2	6	5	3	3	7	0	0	-1	0	3	3	5	2	3	1	3	0	-1	24.9	57374	7.6	34.4	24	83	9.21	31.09	18.15	3.8	257.92	2.69	0.01
Australia	2	2	5	3	3	7	3	3	3	0	5	4	5	2	1	1	2	0	1	24.9	57374	7.6	34.4	24	83	9.21	31.09	18.15	3.8	257.92	2.69	0.01
Australia	2	3	4	3	3	6	3	3	3	0	3	4	2	2	4	1	2	0	-1	24.9	57374	7.6	34.4	24	83	9.21	31.09	18.15	3.8	257.92	2.69	0.01
Australia	2	6	6	3	3	3	3	3	3	0	3	3	4	2	4	1	3	0	1	24.9	57374	7.6	34.4	24	83	9.21	31.09	18.15	3.8	257.92	2.69	0.01
Australia	2	3	3	2	3	6	3	3	2	0	2	1	2	2	4	1	3	0	-2	24.9	57374	7.6	34.4	24	83	9.21	31.09	18.15	3.8	257.92	2.69	0.01
Australia	2	2	4	3	3	7	1	1	1	0	3	3	4	2	3	1	2	0	0	24.9	57374	7.6	34.4	24	83	9.21	31.09	18.15	3.8	257.92	2.69	0.01
Australia	2	7	4	-2	-1	2	1	-2	0	0	3	3	3	1	2	1	5	0	0	24.9	57374	7.6	34.4	24	83	9.21	31.09	18.15	3.8	257.92	2.69	0.01
Australia	2	1	4	3	3	7	-3	3	3	1	5	3	6	0	2	1	2	0	0	24.9	57374	7.6	34.4	24	83	9.21	31.09	18.15	3.8	257.92	2.69	0.01
Australia	2	3	3	3	3		3	3	3	0	5	3	6	3	4	1	2	0	1	24.9	57374	7.6	34.4	24	83	9.21	31.09	18.15	3.8	257.92	2.69	0.01
Australia	2	2	3	0	3	7	3	3	1	0	2	3	4	2	5	1	2	0	-1	24.9	57374	7.6	34.4	24	83	9.21	31.09	18.15	3.8	257.92	2.69	0.01
Australia	2	4	4	0	0	3	-1	-1	0	0	2	2	3	0	2	1	7	0	0	24.9	57374	7.6	34.4	24	83	9.21	31.09	18.15	3.8	257.92	2.69	0.01
Australia	2	4	6	3	3	0	2	3	-3	0	3	2	4	3	6	1	7	0	-1	24.9	57374	7.6	34.4	24	83	9.21	31.09	18.15	3.8	257.92	2.69	0.01
Australia	2	4	2	2	2	6	2	2	1	0	4	3	2	2	6	1	5	0	-1	24.9	57374	7.6	34.4	24	83	9.21	31.09	18.15	3.8	257.92	2.69	0.01
Australia	2	4	5	3	3	7	3	3	3	1	4	4	4	2	4	1	5	0	1	24.9	57374	7.6	34.4	24	83	9.21	31.09	18.15	3.8	257.92	2.69	0.01
Australia	2	4	4	3	3	7	3	3	3	0	5	4	6	3	6	1	4	0	1	24.9	57374	7.6	34.4	24	83	9.21	31.09	18.15	3.8	257.92	2.69	0.01
Australia	2	5	6	2	2	4	2	2	1	1	3	2	4	0	1	1	4	0	0	24.9	57374	7.6	34.4	24	83	9.21	31.09	18.15	3.8	257.92	2.69	0.01
Australia	2	3	4	3	3	5	1	3	3	0	4	3	6	3	5	1	4	0	1	24.9	57374	7.6	34.4	24	83	9.21	31.09	18.15	3.8	257.92	2.69	0.01
Australia	2	2	6	3	3	7	0	3	3	0	3	3	3	2	3	1	3	0	1	24.9	57374	7.6	34.4	24	83	9.21	31.09	18.15	3.8	257.92	2.69	0.01
Australia	2	4	6	3	3	6	3	3	3	0	4	4	4	2	6	1	2	0	0	24.9	57374	7.6	34.4	24	83	9.21	31.09	18.15	3.8	257.92	2.69	0.01
Australia	2	4	4	3	3	7	2	3	3	0	4	3	3	1	6	1	2	0	0	24.9	57374	7.6	34.4	24	83	9.21	31.09	18.15	3.8	257.92	2.69	0.01
Australia	2	1	3	3	3	7	0	3	1	0	5	3	6	3	6	1	5	0	-2	24.9	57374	7.6	34.4	24	83	9.21	31.09	18.15	3.8	257.92	2.69	0.01
Australia	2	4	4	0	0	7	0	0	0	1	3	3	1	0	4	1	2	0	0	24.9	57374	7.6	34.4	24	83	9.21	31.09	18.15	3.8	257.92	2.69	0.01
Australia	2	4	3	3	3	3	2	2	2	0	4	3	4	2	6	1	2	0	1	24.9	57374	7.6	34.4	24	83	9.21	31.09	18.15	3.8	257.92	2.69	0.01
Australia	2	4	3	3	3	5	0	1	0	0	4	3	6	1	5	1	2	0	-1	24.9	57374	7.6	34.4	24	83	9.21	31.09	18.15	3.8	257.92	2.69	0.01
Australia	2	4	4	2	3	7	2	3	0	0	2	3	6	3	5	1	3	0	0	24.9	57374	7.6	34.4	24	83	9.21	31.09	18.15	3.8	257.92	2.69	0.01
Australia	2	4	8	2	2	0	3	3	2	0	4	2	5	1	1	1	4	0	2	24.9	57374	7.6	34.4	24	83	9.21	31.09	18.15	3.8	257.92	2.69	0.01
Australia	2	3	4	3	2	6	3	3	2	0	4	3	3	3	1	1	2	0	1	24.9	57374	7.6	34.4	24	83	9.21	31.09	18.15	3.8	257.92	2.69	0.01
Australia	2	3	8	2	2	7	3	3	3	0	4	3	4	-1	1	1	3	0	1	24.9	57374	7.6	34.4	24	83	9.21	31.09	18.15	3.8	257.92	2.69	0.01
Australia	2	3	8	3	3	7	3	3	3	0	5	3	4	3	1	1	5	0	-1	24.9	57374	7.6	34.4	24	83	9.21	31.09	18.15	3.8	257.92	2.69	0.01
Australia	2	7	8	3	3	6	3	3	3	0	3	2	3	-3	3	1	5	0	1	24.9	57374	7.6	34.4	24	83	9.21	31.09	18.15	3.8	257.92	2.69	0.01
Australia	2	3	4	0	0	4	0	-1	0	0	2	2	4	0	2	1	1	0	1	24.9	57374	7.6	34.4	24	83	9.21	31.09	18.15	3.8	257.92	2.69	0.01
Australia	2	3	3	3	3	7	3	3	-1	0	4	2	1	3	5	1	2	0	0	24.9	57374	7.6	34.4	24	83	9.21	31.09	18.15	3.8	257.92	2.69	0.01
Australia	2	2	2	2	2	6	3	3	2	0	3	4	6	3	5	1	4	0	-1	24.9	57374	7.6	34.4	24	83	9.21	31.09	18.15	3.8	257.92	2.69	0.01
Australia	2	2	6	3	3	7	0	3	3	0	5	4	5	3	5	1	4	0	0	24.9	57374	7.6	34.4	24	83	9.21	31.09	18.15	3.8	257.92	2.69	0.01
Australia	2	4	4	2	2	7	1	1	1	0	3	2	4	1	2	1	5	0	-1	24.9	57374	7.6	34.4	24	83	9.21	31.09	18.15	3.8	257.92	2.69	0.01
Australia	2	2	2	2	2	7	0	2	2	0	3	2	3	2	6	1	6	0	-2	24.9	57374	7.6	34.4	24	83	9.21	31.09	18.15	3.8	257.92	2.69	0.01
Australia	2	1	2	0	2	7	3	3	3	0	2	2	1	2	4	1	2	0	-1	24.9	57374	7.6	34.4	24	83	9.21	31.09	18.15	3.8	257.92	2.69	0.01
Australia	2	6	8	2	2	7	3	3	3	0	4	1	5	-3	2	1	5	0	1	24.9	57374	7.6	34.4	24	83	9.21	31.09	18.15	3.8	257.92	2.69	0.01
Australia	2	2	2	3	3	7	2	2	1	0	4	3	5	2	5	1	2	0	1	24.9	57374	7.6	34.4	24	83	9.21	31.09	18.15	3.8	257.92	2.69	0.01
Australia	2	5	8	3	3	6	3	3	3	0	3	3	5	2	5	1	6	0	-2	24.9	57374	7.6	34.4	24	83	9.21	31.09	18.15	3.8	257.92	2.69	0.01
Australia	2	4	8	2	3	3	1	3	1	1	3	2	3	1	5	1	2	0	2	24.9	57374	7.6	34.4	24	83	9.21	31.09	18.15	3.8	257.92	2.69	0.01
Australia	2	2	3	3	3	6	2	2	2	0	3	3	5	3	6	1	4	0	-1	24.9	57374	7.6	34.4	24	83	9.21	31.09	18.15	3.8	257.92	2.69	0.01
Australia	2	1	3	2	2	7	2	2	2	0	3	3	5	2	6	1	3	0	-1	24.9	57374	7.6	34.4	24	83	9.21	31.09	18.15	3.8	257.92	2.69	0.01
Australia	2	3	5	2	3	7	0	3	3	0	2	2	4	3	4	1	3	0	2	24.9	57374	7.6	34.4	24	83	9.21	31.09	18.15	3.8	257.92	2.69	0.01
Australia	2	3	6	2	2	7	3	3	3	0	3	3	4	2	6	1	2	0	1	24.9	57374	7.6	34.4	24	83	9.21	31.09	18.15	3.8	257.92	2.69	0.01
Australia	2	4	4	3	3	7	3	3	3	0	3	4	5	2	6	1	5	0	-2	24.9	57374	7.6	34.4	24	83	9.21	31.09	18.15	3.8	257.92	2.69	0.01
Australia	2	1	8	0	0	0	0	3	0	0	3	4	3	0	3	1	4	0	0	24.9	57374	7.6	34.4	24	83	9.21	31.09	18.15	3.8	257.92	2.69	0.01
Australia	2	3	4	3	2	0	3	3	3	0	3	3	4	1	4	1	2	0	-2	24.9	57374	7.6	34.4	24	83	9.21	31.09	18.15	3.8	257.92	2.69	0.01
Australia	2	3	6	3	3	5	2	3	3	1	5	4	6	3	2	1	5	0	1	24.9	57374	7.6	34.4	24	83	9.21	31.09	18.15	3.8	257.92	2.69	0.01
Australia	2	5	8	3	3	7	0	3	3	1	4	4	1	1	2	1	5	0	2	24.9	57374	7.6	34.4	24	83	9.21	31.09	18.15	3.8	257.92	2.69	0.01
Australia	2	4	1	3	3	7	3	3	3	0	5	3	6	3	6	1	5	0	-2	24.9	57374	7.6	34.4	24	83	9.21	31.09	18.15	3.8	257.92	2.69	0.01
Australia	2	2	8	2	2	6	2	2	0	0	3	3	4	2	2	1	5	0	2	24.9	57374	7.6	34.4	24	83	9.21	31.09	18.15	3.8	257.92	2.69	0.01
Australia	2	3	3	2	3	4	2	3	1	0	2	2	5	3	2	1	3	0	1	24.9	57374	7.6	34.4	24	83	9.21	31.09	18.15	3.8	257.92	2.69	0.01
Australia	2	4	3	2	3	2	3	3	2	0	3	3	5	2	5	1	5	0	-2	24.9	57374	7.6	34.4	24	83	9.21	31.09	18.15	3.8	257.92	2.69	0.01
Australia	2	3	1	3	3	7	3	3	3	0	4	3	6	3	6	1	3	0	-2	24.9	57374	7.6	34.4	24	83	9.21	31.09	18.15	3.8	257.92	2.69	0.01
Australia	2	3	3	2	3	0	3	2	-1	0	4	2	4	2	1	1	3	0	-1	24.9	57374	7.6	34.4	24	83	9.21	31.09	18.15	3.8	257.92	2.69	0.01
Australia	2	4	1	2	2	6	3	3	3	0	3	3	5	3	6	1	1	0	-2	24.9	57374	7.6	34.4	24	83	9.21	31.09	18.15	3.8	257.92	2.69	0.01
Australia	2	2	7	3	3	7	2	3	3	0	3	2	5	-3	5	1	3	0	1	24.9	57374	7.6	34.4	24	83	9.21	31.09	18.15	3.8	257.92	2.69	0.01
Australia	2	3	2	2	2	6	1	3	1	0	3	3	6	1	6	1	2	0	-1	24.9	57374	7.6	34.4	24	83	9.21	31.09	18.15	3.8	257.92	2.69	0.01
Australia	2	3	2	2	3	6	0	3	3	1	4	3	4	0	2	1	2	0	0	24.9	57374	7.6	34.4	24	83	9.21	31.09	18.15	3.8	257.92	2.69	0.01
Australia	2	4	4	0	0	1	0	0	0	1	3	3	3	0	1	1	4	0	0	24.9	57374	7.6	34.4	24	83	9.21	31.09	18.15	3.8	257.92	2.69	0.01
Australia	2	2	7	2	-2	5	2	2	-2	0	4	3	5	2	3	1	5	0	1	24.9	57374	7.6	34.4	24	83	9.21	31.09	18.15	3.8	257.92	2.69	0.01
Australia	2	4	3	1	2	7	2	2	0	0	3	2	3	2	3	1	4	0	1	24.9	57374	7.6	34.4	24	83	9.21	31.09	18.15	3.8	257.92	2.69	0.01
Australia	2	4	4	3	3	6	0	0	0	0	3	1	4	2	3	1	3	0	2	24.9	57374	7.6	34.4	24	83	9.21	31.09	18.15	3.8	257.92	2.69	0.01
Australia	2	3	3	2	3	4	3	3	3	0	3	2	6	3	5	1	2	0	-1	24.9	57374	7.6	34.4	24	83	9.21	31.09	18.15	3.8	257.92	2.69	0.01
Australia	2	2	7	3	3	6	2	3	3	0	3	3	5	1	6	1	3	0	1	24.9	57374	7.6	34.4	24	83	9.21	31.09	18.15	3.8	257.92	2.69	0.01
Australia	2	4	4	2	2	7	1	1	1	0	3	3	4	1	4	1	3	0	1	24.9	57374	7.6	34.4	24	83	9.21	31.09	18.15	3.8	257.92	2.69	0.01
Australia	2	4	5	3	3	7	3	3	2	0	3	3	4	3	5	1	3	0	0	24.9	57374	7.6	34.4	24	83	9.21	31.09	18.15	3.8	257.92	2.69	0.01
Australia	2	2	8	-3	-3	7	-3	-3	-3	0	3	3	1	0	6	1	5	0	0	24.9	57374	7.6	34.4	24	83	9.21	31.09	18.15	3.8	257.92	2.69	0.01
Australia	2	2	4	2	2	7	-3	-2	0	0	3	2	4	1	4	1	4	0	0	24.9	57374	7.6	34.4	24	83	9.21	31.09	18.15	3.8	257.92	2.69	0.01
Australia	2	4	7	3	3	6	3	3	1	0	4	5	2	2	4	1	7	0	-1	24.9	57374	7.6	34.4	24	83	9.21	31.09	18.15	3.8	257.92	2.69	0.01
Australia	2	3	5	2	2	5	0	3	1	0	3	3	5	1	6	1	2	0	-1	24.9	57374	7.6	34.4	24	83	9.21	31.09	18.15	3.8	257.92	2.69	0.01
Australia	2	4	5	3	3	7	0	2	2	0	2	2	4	2	4	1	5	0	1	24.9	57374	7.6	34.4	24	83	9.21	31.09	18.15	3.8	257.92	2.69	0.01
Australia	2	4	2	1	3	7	3	3	1	0	3	2	5	2	3	1	6	0	-1	24.9	57374	7.6	34.4	24	83	9.21	31.09	18.15	3.8	257.92	2.69	0.01
Australia	2	3	8	3	3	7	1	3	3	0	4	4	4	1	5	1	4	0	0	24.9	57374	7.6	34.4	24	83	9.21	31.09	18.15	3.8	257.92	2.69	0.01
Australia	2	8	2	-1	-1	2	-1	-1	-2	1	1	1	2	-1	1	1	4	0	0	24.9	57374	7.6	34.4	24	83	9.21	31.09	18.15	3.8	257.92	2.69	0.01
Brazil	3								-3	1	3			-1	2	1	6	0		209.5	8921	14.7	53.9	13	76	9.47	58.05	27.46	2.2	91.3	4.89	0.05
Brazil	3	4	7	2	2	7	3	1	0	1	4	4	2	-1	1	1	2	0	1	209.5	8921	14.7	53.9	13	76	9.47	58.05	27.46	2.2	91.3	4.89	0.05
Brazil	3	2	5	3	3	7	2	3	0	1	5	5	5	2	2	1	5	0	-2	209.5	8921	14.7	53.9	13	76	9.47	58.05	27.46	2.2	91.3	4.89	0.05
Brazil	3	4	4	1	3	0	0	0	0	0	3	1	3	3	2	1	3	0	-2	209.5	8921	14.7	53.9	13	76	9.47	58.05	27.46	2.2	91.3	4.89	0.05
Brazil	3	5	6	3	3	7	3	3	3	0	5	5	6	2	5	1	3	0	1	209.5	8921	14.7	53.9	13	76	9.47	58.05	27.46	2.2	91.3	4.89	0.05
Brazil	3	4	4	3	3	6	3	3	3	0	5	5	6	2	6	1	5	0	-1	209.5	8921	14.7	53.9	13	76	9.47	58.05	27.46	2.2	91.3	4.89	0.05
Brazil	3	4	5	3	3	4	3	3	3	1	4	4	4	-1	1	1	2	0	1	209.5	8921	14.7	53.9	13	76	9.47	58.05	27.46	2.2	91.3	4.89	0.05
Brazil	3	4	5	2	2	7	2	2	1	0	4	3	6	2	6	1	2	0	-1	209.5	8921	14.7	53.9	13	76	9.47	58.05	27.46	2.2	91.3	4.89	0.05
Brazil	3	1	2	3	3	5	1	2	2	0	4	3	6	2	5	1	2	0	-1	209.5	8921	14.7	53.9	13	76	9.47	58.05	27.46	2.2	91.3	4.89	0.05
Brazil	3	6	6	3	3	7	3	3	2	0	3	3	4	2	6	1	4	0	1	209.5	8921	14.7	53.9	13	76	9.47	58.05	27.46	2.2	91.3	4.89	0.05
Brazil	3	1	4	2	2	7	0	3	2	0	3	3	6	2	1	1	2	0	0	209.5	8921	14.7	53.9	13	76	9.47	58.05	27.46	2.2	91.3	4.89	0.05
Brazil	3	1	7	2	2	5	2	2	-2	0	4	3	6	1	3	1	4	0	1	209.5	8921	14.7	53.9	13	76	9.47	58.05	27.46	2.2	91.3	4.89	0.05
Brazil	3	4	7	3	3	6	2	1	0	0	4	4	4	0	4	1	2	0	2	209.5	8921	14.7	53.9	13	76	9.47	58.05	27.46	2.2	91.3	4.89	0.05
Brazil	3	3	4	3	3	7	2	3	0	0	5	4	6	2	2	1	4	0	0	209.5	8921	14.7	53.9	13	76	9.47	58.05	27.46	2.2	91.3	4.89	0.05
Brazil	3	5	5	3	3	7	3	3	0	0	4	3	2	-1	1	1	2	0	1	209.5	8921	14.7	53.9	13	76	9.47	58.05	27.46	2.2	91.3	4.89	0.05
Brazil	3	5	5	2	3	3	2	3	0	0	3	3	6	1	1	1	2	0	-1	209.5	8921	14.7	53.9	13	76	9.47	58.05	27.46	2.2	91.3	4.89	0.05
Brazil	3	4	4	3	3	7	3	3	3	0	5	3	5	-1	5	1	2	0	0	209.5	8921	14.7	53.9	13	76	9.47	58.05	27.46	2.2	91.3	4.89	0.05
Brazil	3	4	5	2	2	2	2	2	1	0	4	4	4	1	3	1	4	0	-1	209.5	8921	14.7	53.9	13	76	9.47	58.05	27.46	2.2	91.3	4.89	0.05
Brazil	3	2	5	3		7	3	3	3	0	5	5	6	3	3	1	2	0	0	209.5	8921	14.7	53.9	13	76	9.47	58.05	27.46	2.2	91.3	4.89	0.05
Brazil	3	1	2	3	3	7	3	3	0	0	5	5	6	2	5	1	4	0	-1	209.5	8921	14.7	53.9	13	76	9.47	58.05	27.46	2.2	91.3	4.89	0.05
Brazil	3	4	6	3	3	5	-3	3	-3	0	5	5	6	3	3	1	4	0	1	209.5	8921	14.7	53.9	13	76	9.47	58.05	27.46	2.2	91.3	4.89	0.05
Brazil	3	2	4	3	3	0	3	2	-3	0	4	5	1	-2	4	1	5	0	-1	209.5	8921	14.7	53.9	13	76	9.47	58.05	27.46	2.2	91.3	4.89	0.05
Brazil	3	1	5	3	3	3	3	3	2	0	4	3	4	2	5	1	4	0	0	209.5	8921	14.7	53.9	13	76	9.47	58.05	27.46	2.2	91.3	4.89	0.05
Brazil	3	4	4	0	2	5	1	-3	0	0	3	2	3	2	2	1	3	0	0	209.5	8921	14.7	53.9	13	76	9.47	58.05	27.46	2.2	91.3	4.89	0.05
Brazil	3	3	3	3	3	5	3	3	3	0	5	5	6	3	4	1	3	0	-2	209.5	8921	14.7	53.9	13	76	9.47	58.05	27.46	2.2	91.3	4.89	0.05
Brazil	3	6	2	3	3	7	1	3	0	0	4	4	5	2	5	1	4	0	-1	209.5	8921	14.7	53.9	13	76	9.47	58.05	27.46	2.2	91.3	4.89	0.05
Brazil	3	4	5	3	3	6	2	3	2	0	4	4	3	1	5	1	4	0	1	209.5	8921	14.7	53.9	13	76	9.47	58.05	27.46	2.2	91.3	4.89	0.05
Brazil	3	3	6	3	3	7	2	2	0	0	5	4	6	1	4	1	2	0	1	209.5	8921	14.7	53.9	13	76	9.47	58.05	27.46	2.2	91.3	4.89	0.05
Brazil	3	4	5	2	2	6	2	2	1	0	3	3	5	0	5	1	2	0	0	209.5	8921	14.7	53.9	13	76	9.47	58.05	27.46	2.2	91.3	4.89	0.05
Brazil	3	4	3	2	3	4	3	3	0	0	3	4	6	-1	3	1	2	0	-1	209.5	8921	14.7	53.9	13	76	9.47	58.05	27.46	2.2	91.3	4.89	0.05
Brazil	3	4	5	2	2	2	2	2	2	0	3	3	5	2	4	1	4	0	1	209.5	8921	14.7	53.9	13	76	9.47	58.05	27.46	2.2	91.3	4.89	0.05
Brazil	3	3	5	3	3	0	2	1	2	0	3	2	6	2	1	1	2	0	2	209.5	8921	14.7	53.9	13	76	9.47	58.05	27.46	2.2	91.3	4.89	0.05
Brazil	3	4	3	3	3	3	3	3	3	0	2	1	1	3	1	1	1	0	2	209.5	8921	14.7	53.9	13	76	9.47	58.05	27.46	2.2	91.3	4.89	0.05
Brazil	3	3	3	3	3	7	3	3	3	0	4	4	5	3	4	1	4	0	2	209.5	8921	14.7	53.9	13	76	9.47	58.05	27.46	2.2	91.3	4.89	0.05
Brazil	3	2	7	3	3	7	3	3	3	0	3	2	6	3	2	1	4	0	0	209.5	8921	14.7	53.9	13	76	9.47	58.05	27.46	2.2	91.3	4.89	0.05
Brazil	3	4	6	3	3	7	3	3	3	0	3	3	6	1	1	1	4	0	1	209.5	8921	14.7	53.9	13	76	9.47	58.05	27.46	2.2	91.3	4.89	0.05
Brazil	3	3	3	3	3	7	3	3	3	1	5	5	6	-1	5	1	5	0	1	209.5	8921	14.7	53.9	13	76	9.47	58.05	27.46	2.2	91.3	4.89	0.05
Brazil	3	4	4	0	0	0	0	0	0	0	3	3	3	0	2	1	2	0	0	209.5	8921	14.7	53.9	13	76	9.47	58.05	27.46	2.2	91.3	4.89	0.05
Brazil	3	4	4	3	2	5	-2	2	1	0	4	4	4	-1	2	1	5	0	-1	209.5	8921	14.7	53.9	13	76	9.47	58.05	27.46	2.2	91.3	4.89	0.05
Brazil	3	2	2	2	2	6	2	2	2	0	4	3	6	0	6	1	2	0	0	209.5	8921	14.7	53.9	13	76	9.47	58.05	27.46	2.2	91.3	4.89	0.05
Brazil	3	1	2	3	3	3	3	3	3	0	4	4	6	3	3	1	5	0	2	209.5	8921	14.7	53.9	13	76	9.47	58.05	27.46	2.2	91.3	4.89	0.05
Brazil	3	1	1	3	3	0	3	3	1	0	2	2	6	3	6	1	2	0	-2	209.5	8921	14.7	53.9	13	76	9.47	58.05	27.46	2.2	91.3	4.89	0.05
Brazil	3	6	7	3	3	6	2	2	2	1	4	4	5	2	4	1	5	0	2	209.5	8921	14.7	53.9	13	76	9.47	58.05	27.46	2.2	91.3	4.89	0.05
Brazil	3	4	4	3	3	4	0	3	1	0	4	2	5	-1	4	1	2	0	2	209.5	8921	14.7	53.9	13	76	9.47	58.05	27.46	2.2	91.3	4.89	0.05
Brazil	3	3	6	3	3	6	0	3	2	0	4	4	4	3	1	1	3	0	1	209.5	8921	14.7	53.9	13	76	9.47	58.05	27.46	2.2	91.3	4.89	0.05
Brazil	3	2	8	3	2	5	3	3	3	0	4	4	3	-1	5	1	2	0	2	209.5	8921	14.7	53.9	13	76	9.47	58.05	27.46	2.2	91.3	4.89	0.05
Brazil	3	1	1	0	0	3	-3	-1	1	0	2	3	1	-3	2	1	4	0	0	209.5	8921	14.7	53.9	13	76	9.47	58.05	27.46	2.2	91.3	4.89	0.05
Brazil	3	2	1	3	3	7	0	3	3	0	5	4	6	1	2	1	4	0	2	209.5	8921	14.7	53.9	13	76	9.47	58.05	27.46	2.2	91.3	4.89	0.05
Brazil	3	1	4	3	3	7	3	3	3	0	5	4	3	-3	4	1	2	0	1	209.5	8921	14.7	53.9	13	76	9.47	58.05	27.46	2.2	91.3	4.89	0.05
Brazil	3	1	6	3	3	7	0	2	2	0	5	4	6	-2	6	1	3	0	2	209.5	8921	14.7	53.9	13	76	9.47	58.05	27.46	2.2	91.3	4.89	0.05
Brazil	3	4	5	-1	2	1	1	-1	-2	1	3	3	1	1	4	1	5	0	2	209.5	8921	14.7	53.9	13	76	9.47	58.05	27.46	2.2	91.3	4.89	0.05
Brazil	3	5	8	3	3	7	3	3	3	0	4	3	4	-2	4	1	4	0	2	209.5	8921	14.7	53.9	13	76	9.47	58.05	27.46	2.2	91.3	4.89	0.05
Brazil	3	1	2	3	3	7	-2	3	3	0	5	5	6	3	6	1	4	0	-2	209.5	8921	14.7	53.9	13	76	9.47	58.05	27.46	2.2	91.3	4.89	0.05
Brazil	3	2	8	3	3	0	3	3	1	0	4	3	5	2	1	1	4	0	1	209.5	8921	14.7	53.9	13	76	9.47	58.05	27.46	2.2	91.3	4.89	0.05
Brazil	3	2	5	2	2	5	2	1	1	0	3	3	3	-1	1	1	4	0	1	209.5	8921	14.7	53.9	13	76	9.47	58.05	27.46	2.2	91.3	4.89	0.05
Brazil	3	4	5	2	2	1	3	2	1	0	4	3	4	2	1	1	3	0	2	209.5	8921	14.7	53.9	13	76	9.47	58.05	27.46	2.2	91.3	4.89	0.05
Brazil	3	3	4	3	3	7	3	3	3	0	5	5	6	2	4	1	2	0	1	209.5	8921	14.7	53.9	13	76	9.47	58.05	27.46	2.2	91.3	4.89	0.05
Brazil	3	4	5	3	2	7	3	3	2	1	5	5	6	0	4	1	4	0	-1	209.5	8921	14.7	53.9	13	76	9.47	58.05	27.46	2.2	91.3	4.89	0.05
Brazil	3	2	6	2	2	7	3	2	1	0	4	3	6	2	5	1	2	0	1	209.5	8921	14.7	53.9	13	76	9.47	58.05	27.46	2.2	91.3	4.89	0.05
Brazil	3	1	6	3	3	0	3	3	0	1	4	4	6	3	6	1	2	0	1	209.5	8921	14.7	53.9	13	76	9.47	58.05	27.46	2.2	91.3	4.89	0.05
Brazil	3	5	2	-2	2	3	2	2	2	0	3	3	1	2	2	1	1	0	2	209.5	8921	14.7	53.9	13	76	9.47	58.05	27.46	2.2	91.3	4.89	0.05
Brazil	3	3	4	3	3	7	3	3	3	0	2	2	4	1	4	1	4	0	-1	209.5	8921	14.7	53.9	13	76	9.47	58.05	27.46	2.2	91.3	4.89	0.05
Brazil	3	5	8	3	3	7	3	3	3	1	4	4	4	1	2	1	4	0	2	209.5	8921	14.7	53.9	13	76	9.47	58.05	27.46	2.2	91.3	4.89	0.05
Brazil	3	2	3	3	3	6	3	3	3	0	5	5	6	2	5	1	6	0	-1	209.5	8921	14.7	53.9	13	76	9.47	58.05	27.46	2.2	91.3	4.89	0.05
Brazil	3	1	1	2	2	7	2	2	2	0	3	3	4	2	1	1	5	0	1	209.5	8921	14.7	53.9	13	76	9.47	58.05	27.46	2.2	91.3	4.89	0.05
Brazil	3	3	4	-1	-2	4	-1	-1	-1	1	3	2	1	-1	2	1	4	0	0	209.5	8921	14.7	53.9	13	76	9.47	58.05	27.46	2.2	91.3	4.89	0.05
Brazil	3	4	7	3	3	3	0	2	0	0	4	4	3	2	2	1	4	0	1	209.5	8921	14.7	53.9	13	76	9.47	58.05	27.46	2.2	91.3	4.89	0.05
Brazil	3	4	7	3	3	7	3	3	1	0	5	4	6	-2	1	1	5	0	1	209.5	8921	14.7	53.9	13	76	9.47	58.05	27.46	2.2	91.3	4.89	0.05
Brazil	3	6	7	3	3	7	3	3	3	0	4	4	3	2	2	1	2	0	2	209.5	8921	14.7	53.9	13	76	9.47	58.05	27.46	2.2	91.3	4.89	0.05
Brazil	3	2	3	3	3	0	3	3	-3	0	5	5	6	2	5	1	4	0	-1	209.5	8921	14.7	53.9	13	76	9.47	58.05	27.46	2.2	91.3	4.89	0.05
Brazil	3	4	4	1	0	5	-1	2	2	0	2	3	3	1	1	1	2	0	1	209.5	8921	14.7	53.9	13	76	9.47	58.05	27.46	2.2	91.3	4.89	0.05
Brazil	3	3	4	3	3	3	3	2	2	0	4	3	4	3	6	1	4	0	0	209.5	8921	14.7	53.9	13	76	9.47	58.05	27.46	2.2	91.3	4.89	0.05
Brazil	3	2	8	3	3	3	3	3	3	0	3	3	3	2	1	1	4	0	2	209.5	8921	14.7	53.9	13	76	9.47	58.05	27.46	2.2	91.3	4.89	0.05
Brazil	3	1	6	2	2		2	2	2	0	5	4	5	2	3	1	2	0	0	209.5	8921	14.7	53.9	13	76	9.47	58.05	27.46	2.2	91.3	4.89	0.05
Brazil	3	1	8	3	3	5	3	3	3	0	5	5	4	1	1	1	5	0	2	209.5	8921	14.7	53.9	13	76	9.47	58.05	27.46	2.2	91.3	4.89	0.05
Brazil	3	4	6	2	3	4	-1	3	0	1	3	3	2	-1	2	1	4	0	1	209.5	8921	14.7	53.9	13	76	9.47	58.05	27.46	2.2	91.3	4.89	0.05
Brazil	3	4	4	1	2	3	1	1	1	0	3	3	5	2	3	1	2	0	-1	209.5	8921	14.7	53.9	13	76	9.47	58.05	27.46	2.2	91.3	4.89	0.05
Brazil	3	2	6	3	3	7	3	2	1	0	5	4	6	3	5	1	4	0	2	209.5	8921	14.7	53.9	13	76	9.47	58.05	27.46	2.2	91.3	4.89	0.05
Brazil	3	1	6	0	3	7	3	3	3	0	3	3	4	3	1	1	2	0	2	209.5	8921	14.7	53.9	13	76	9.47	58.05	27.46	2.2	91.3	4.89	0.05
Brazil	3	4	6	3	3	4	3	3	2	0	4	4	6	-1	3	1	4	0	2	209.5	8921	14.7	53.9	13	76	9.47	58.05	27.46	2.2	91.3	4.89	0.05
Brazil	3	3	4	3	3	7	3	3	2	0	5	5	4	2	6	1	5	0	0	209.5	8921	14.7	53.9	13	76	9.47	58.05	27.46	2.2	91.3	4.89	0.05
Brazil	3	4	3	2	3	7	2	1	0	0	4	3	5	2	2	1	3	0	-1	209.5	8921	14.7	53.9	13	76	9.47	58.05	27.46	2.2	91.3	4.89	0.05
Brazil	3	4	4	3	3	5	3	3	3	0	5	4	2	3	4	1	4	0	-1	209.5	8921	14.7	53.9	13	76	9.47	58.05	27.46	2.2	91.3	4.89	0.05
Brazil	3	2	6	3	2	7	-2	3	3	0	3	3	3	0	4	1	2	0	1	209.5	8921	14.7	53.9	13	76	9.47	58.05	27.46	2.2	91.3	4.89	0.05
Brazil	3	3	5	3	3	6	0	3	3	0	3	3	2	3	4	1	2	0	1	209.5	8921	14.7	53.9	13	76	9.47	58.05	27.46	2.2	91.3	4.89	0.05
Brazil	3	4	5	3	3	0	3	3	2	0	4	4	5	0	6	1	2	0	1	209.5	8921	14.7	53.9	13	76	9.47	58.05	27.46	2.2	91.3	4.89	0.05
Brazil	3	3	4	3	3	6	3	3	3	0	2	2	1	2	2	1	2	0	-1	209.5	8921	14.7	53.9	13	76	9.47	58.05	27.46	2.2	91.3	4.89	0.05
Brazil	3	4	5	2	3	6	3	3	3	1	4	3	2	2	5	1	2	0	1	209.5	8921	14.7	53.9	13	76	9.47	58.05	27.46	2.2	91.3	4.89	0.05
Brazil	3	3	5	3	3	4	2	2	2	0	4	3	3	2	5	1	2	0	0	209.5	8921	14.7	53.9	13	76	9.47	58.05	27.46	2.2	91.3	4.89	0.05
Brazil	3	4	7	3	3	5	3	3	3	0	4	4	5	0	2	1	4	0	2	209.5	8921	14.7	53.9	13	76	9.47	58.05	27.46	2.2	91.3	4.89	0.05
Brazil	3	1	2	3	3	7	3	1	-1	0	3	3	3	1	4	1	4	0	-1	209.5	8921	14.7	53.9	13	76	9.47	58.05	27.46	2.2	91.3	4.89	0.05
Brazil	3	5	2	3	3	7	3	3	2	2	5	4	6	-1	5	1	6	0	1	209.5	8921	14.7	53.9	13	76	9.47	58.05	27.46	2.2	91.3	4.89	0.05
Brazil	3	3	4	3	3	7	1	3	0	0	4	4	6	3	4	1	2	0	0	209.5	8921	14.7	53.9	13	76	9.47	58.05	27.46	2.2	91.3	4.89	0.05
Brazil	3	5	8	3	3	7	3	3	2	1	3	3	4	0	4	1	3	0	2	209.5	8921	14.7	53.9	13	76	9.47	58.05	27.46	2.2	91.3	4.89	0.05
Brazil	3	2	6	3	3	0	3	3	3	0	5	4	6	3	5	1	2	0	1	209.5	8921	14.7	53.9	13	76	9.47	58.05	27.46	2.2	91.3	4.89	0.05
Brazil	3	5	5	3	3	0	3	3	2	0	3	2	6	2	4	1	4	0	1	209.5	8921	14.7	53.9	13	76	9.47	58.05	27.46	2.2	91.3	4.89	0.05
Brazil	3	2	7	3	3	7	3	3	2	0	4	4	4	1	5	1	5	0	-1	209.5	8921	14.7	53.9	13	76	9.47	58.05	27.46	2.2	91.3	4.89	0.05
Brazil	3	2	5	1	2	4	3	3	3	0	3	3	2	3	2	1	2	0	1	209.5	8921	14.7	53.9	13	76	9.47	58.05	27.46	2.2	91.3	4.89	0.05
Brazil	3	3	4	0	2	0	2	2	1	0	3	3	4	2	2	1	5	0	0	209.5	8921	14.7	53.9	13	76	9.47	58.05	27.46	2.2	91.3	4.89	0.05
Brazil	3	3	4	3	3	6	3	3	3	0	4	4	6	3	5	1	3	0	-1	209.5	8921	14.7	53.9	13	76	9.47	58.05	27.46	2.2	91.3	4.89	0.05
Brazil	3	1	3	3	2	7	3	3	3	0	4	3	4	-3	4	1	2	0	-2	209.5	8921	14.7	53.9	13	76	9.47	58.05	27.46	2.2	91.3	4.89	0.05
Brazil	3	2	1	2	2	7	2	2	1	1	3	3	6	2	1	1	1	0	0	209.5	8921	14.7	53.9	13	76	9.47	58.05	27.46	2.2	91.3	4.89	0.05
Brazil	3	3	6	3	3	7	3	3	2	0	4	4	6	3	4	1	4	0	1	209.5	8921	14.7	53.9	13	76	9.47	58.05	27.46	2.2	91.3	4.89	0.05
Brazil	3	5	7	3	3	3	2	3	2	0	5	5	6	3	4	1	2	0	2	209.5	8921	14.7	53.9	13	76	9.47	58.05	27.46	2.2	91.3	4.89	0.05
Brazil	3	4	4	2	2	7	3	3	3	0	4	3	6	-3	2	1	4	0	1	209.5	8921	14.7	53.9	13	76	9.47	58.05	27.46	2.2	91.3	4.89	0.05
Brazil	3	4	5	3	3	6	0	3	3	0	3	3	1	2	2	1	4	0	2	209.5	8921	14.7	53.9	13	76	9.47	58.05	27.46	2.2	91.3	4.89	0.05
Brazil	3	4	5	3	3	7	3	3	3	0	4	4	6	3	5	1	2	0	-1	209.5	8921	14.7	53.9	13	76	9.47	58.05	27.46	2.2	91.3	4.89	0.05
Brazil	3	4	4	-2	-1	6	-1	-2	-2	1	2	3	1	-3	1	1	2	0	0	209.5	8921	14.7	53.9	13	76	9.47	58.05	27.46	2.2	91.3	4.89	0.05
Brazil	3	2	7	3	3	4	3	2	2	0	2	3	6	3	4	1	5	0	0	209.5	8921	14.7	53.9	13	76	9.47	58.05	27.46	2.2	91.3	4.89	0.05
Brazil	3	4	5	-2	3	7	0	3	3	0	4	4	3	-3	4	1	5	0	1	209.5	8921	14.7	53.9	13	76	9.47	58.05	27.46	2.2	91.3	4.89	0.05
Brazil	3	3	5	2	2	7	2	2	2	0	4	4	3	-3	2	1	2	0	0	209.5	8921	14.7	53.9	13	76	9.47	58.05	27.46	2.2	91.3	4.89	0.05
Brazil	3	4	5	3	3	7	3	3	3	1	3	3	4	2	3	1	4	0	-1	209.5	8921	14.7	53.9	13	76	9.47	58.05	27.46	2.2	91.3	4.89	0.05
Brazil	3	3	5	-2	0	6	-1	0	0	1	2	2	2	-1	2	1	6	0	-1	209.5	8921	14.7	53.9	13	76	9.47	58.05	27.46	2.2	91.3	4.89	0.05
Brazil	3	4	5	1	2	3	3	3	3	0	3	3	4	0	1	1	2	0	0	209.5	8921	14.7	53.9	13	76	9.47	58.05	27.46	2.2	91.3	4.89	0.05
Brazil	3	3	6	3	3	7	1	1	1	0	4	4	6	1	3	1	2	0	1	209.5	8921	14.7	53.9	13	76	9.47	58.05	27.46	2.2	91.3	4.89	0.05
Brazil	3	3	4	2	3	7	-3	0	-3	0	3	3	4	-1	3	1	5	0	-1	209.5	8921	14.7	53.9	13	76	9.47	58.05	27.46	2.2	91.3	4.89	0.05
Brazil	3	2	6	3	3	5	0	3	2	1	3	2	4	2	4	1	2	0	1	209.5	8921	14.7	53.9	13	76	9.47	58.05	27.46	2.2	91.3	4.89	0.05
Brazil	3	4	4	3	3	7	3	2	0	0	3	3	3	2	2	1	6	0	0	209.5	8921	14.7	53.9	13	76	9.47	58.05	27.46	2.2	91.3	4.89	0.05
Brazil	3	2	2	3	3	7	2	2	2	0	3	3	6	-1	5	1	2	0	2	209.5	8921	14.7	53.9	13	76	9.47	58.05	27.46	2.2	91.3	4.89	0.05
Brazil	3	3	3	3	3	7	3	3	-3	0	4	4	6	2	6	1	2	0	-2	209.5	8921	14.7	53.9	13	76	9.47	58.05	27.46	2.2	91.3	4.89	0.05
Brazil	3	1	1	2	2	5	2	2	0	0	2	3	6	2	1	1	4	0	0	209.5	8921	14.7	53.9	13	76	9.47	58.05	27.46	2.2	91.3	4.89	0.05
Brazil	3	6	5	3	3	4	3	3	3	1	5	5	6	3	3	1	2	0	2	209.5	8921	14.7	53.9	13	76	9.47	58.05	27.46	2.2	91.3	4.89	0.05
Brazil	3	4	5	2	2	7	2	2	2	0	4	3	4	2	2	1	4	0	2	209.5	8921	14.7	53.9	13	76	9.47	58.05	27.46	2.2	91.3	4.89	0.05
Brazil	3	4	4	1	2	3	3	2	0	0	3	3	6	-2	2	1	2	0	-1	209.5	8921	14.7	53.9	13	76	9.47	58.05	27.46	2.2	91.3	4.89	0.05
Brazil	3	1	2	2	2	3	1	2	2	0	3	3	4	1	2	1	4	0	-1	209.5	8921	14.7	53.9	13	76	9.47	58.05	27.46	2.2	91.3	4.89	0.05
Brazil	3	4	7	3	3	7	3	3	3	0	4	3	6	2	3	1	3	0	2	209.5	8921	14.7	53.9	13	76	9.47	58.05	27.46	2.2	91.3	4.89	0.05
Brazil	3	1	4	3	3	0	3	3	3	0	3	4	4	2	2	1	4	0	0	209.5	8921	14.7	53.9	13	76	9.47	58.05	27.46	2.2	91.3	4.89	0.05
Brazil	3	5	7	3	3	7	2	2	2	1	4	4	6	1	5	1	2	0	1	209.5	8921	14.7	53.9	13	76	9.47	58.05	27.46	2.2	91.3	4.89	0.05
Brazil	3	3	2	2	2	6	2	0	3	0	4	2	6	2	1	1	1	0	1	209.5	8921	14.7	53.9	13	76	9.47	58.05	27.46	2.2	91.3	4.89	0.05
Brazil	3	3	5	3	3	5	2	2	2	0	3	5	6	1	5	1	4	0	1	209.5	8921	14.7	53.9	13	76	9.47	58.05	27.46	2.2	91.3	4.89	0.05
Brazil	3	4	8	3	3	0	2	2	2	1	4	3	3	-2	1	1	4	0	1	209.5	8921	14.7	53.9	13	76	9.47	58.05	27.46	2.2	91.3	4.89	0.05
Brazil	3	4	8	1	0	2	-2	-3	-3	0	4	4	1	-1	1	1	2	0	2	209.5	8921	14.7	53.9	13	76	9.47	58.05	27.46	2.2	91.3	4.89	0.05
Brazil	3	5	7	2	2	7	1	0	0	1	3	3	4	-1	2	1	2	0	2	209.5	8921	14.7	53.9	13	76	9.47	58.05	27.46	2.2	91.3	4.89	0.05
Brazil	3	2	4	-3	-1	6	-1	-1	-3	1	3	3	1	0	3	1	5	0	0	209.5	8921	14.7	53.9	13	76	9.47	58.05	27.46	2.2	91.3	4.89	0.05
Brazil	3	4	5	3	3	0	-3	2	-3	0	4	4	6	3	4	1	4	0	-2	209.5	8921	14.7	53.9	13	76	9.47	58.05	27.46	2.2	91.3	4.89	0.05
Brazil	3	2	4	2	2	7	2	2	2	0	4	3	5	2	5	1	3	0	1	209.5	8921	14.7	53.9	13	76	9.47	58.05	27.46	2.2	91.3	4.89	0.05
Brazil	3	1	4	2	3	0	3	1	1	0	2	1	5	1	1	1	4	0	-2	209.5	8921	14.7	53.9	13	76	9.47	58.05	27.46	2.2	91.3	4.89	0.05
Brazil	3	5	7	3	3	7	3	3	2	0	5	5	6	3	6	1	2	0	2	209.5	8921	14.7	53.9	13	76	9.47	58.05	27.46	2.2	91.3	4.89	0.05
Brazil	3	1	4	0	0	7	0	0	0	0	3	3	2	0	1	1	1	0	2	209.5	8921	14.7	53.9	13	76	9.47	58.05	27.46	2.2	91.3	4.89	0.05
Brazil	3	4	7	3	3	7	3	3	3	0	3	3	4	1	1	1	5	0	0	209.5	8921	14.7	53.9	13	76	9.47	58.05	27.46	2.2	91.3	4.89	0.05
Brazil	3	3	2	2	2	7	0	2	1	0	3	2	5	2	2	1	2	0	1	209.5	8921	14.7	53.9	13	76	9.47	58.05	27.46	2.2	91.3	4.89	0.05
Brazil	3	1	4	3	3	7	-3	1	3	0	5	5	6	1	6	1	6	0	0	209.5	8921	14.7	53.9	13	76	9.47	58.05	27.46	2.2	91.3	4.89	0.05
Brazil	3	4	4	2	2	1	2	2	1	1	4	3	3	0	3	1	3	0	1	209.5	8921	14.7	53.9	13	76	9.47	58.05	27.46	2.2	91.3	4.89	0.05
Brazil	3	2	4	3	3	7	3	3	3	1	5	3	6	-1	1	1	2	0	0	209.5	8921	14.7	53.9	13	76	9.47	58.05	27.46	2.2	91.3	4.89	0.05
Brazil	3	5	8	3	3	7	3	3	3	0	5	3	2	3	2	1	4	0	2	209.5	8921	14.7	53.9	13	76	9.47	58.05	27.46	2.2	91.3	4.89	0.05
Brazil	3	4	5	3	3	5	3	3	1	1	4	3	6	1	5	1	2	0	1	209.5	8921	14.7	53.9	13	76	9.47	58.05	27.46	2.2	91.3	4.89	0.05
Brazil	3	4	5	1	3	6	3	3	-1	0	4	2	6	3	1	1	2	0	-1	209.5	8921	14.7	53.9	13	76	9.47	58.05	27.46	2.2	91.3	4.89	0.05
Brazil	3	1	5	3	3	7	1	3	3	0	5	5	6	3	3	1	2	0	2	209.5	8921	14.7	53.9	13	76	9.47	58.05	27.46	2.2	91.3	4.89	0.05
Brazil	3	4	8	3	3	7	3	3	3	0	4	3	1	3	1	1	6	0	2	209.5	8921	14.7	53.9	13	76	9.47	58.05	27.46	2.2	91.3	4.89	0.05
Brazil	3	4	4	2	2	7	0	0	0	0	3	2	4	1	2	1	4	0	0	209.5	8921	14.7	53.9	13	76	9.47	58.05	27.46	2.2	91.3	4.89	0.05
Brazil	3	3	4	3	3	5	3	3	3	0	3	4	4	1	5	1	5	0	1	209.5	8921	14.7	53.9	13	76	9.47	58.05	27.46	2.2	91.3	4.89	0.05
Brazil	3	2	1	3	3	5	3	3	3	0	4	4	6	3	6	1	4	0	-2	209.5	8921	14.7	53.9	13	76	9.47	58.05	27.46	2.2	91.3	4.89	0.05
Brazil	3	2	5	3	3	6	3	3	3	0	4	4	6	3	1	1	4	0	-2	209.5	8921	14.7	53.9	13	76	9.47	58.05	27.46	2.2	91.3	4.89	0.05
Brazil	3	3	4	3	3	6	2	3	3	1	5	4	2	3	1	1	4	0	1	209.5	8921	14.7	53.9	13	76	9.47	58.05	27.46	2.2	91.3	4.89	0.05
Brazil	3	5	4	3	3	7	3	2	3	0	4	3	5	3	4	1	4	0	0	209.5	8921	14.7	53.9	13	76	9.47	58.05	27.46	2.2	91.3	4.89	0.05
Brazil	3	1	4	1	2	6	0	3	1	1	4	3	6	1	2	1	3	0	0	209.5	8921	14.7	53.9	13	76	9.47	58.05	27.46	2.2	91.3	4.89	0.05
Brazil	3	2	3	3	3	7	3	3	3	0	5	5	6	2	6	1	4	0	-1	209.5	8921	14.7	53.9	13	76	9.47	58.05	27.46	2.2	91.3	4.89	0.05
Brazil	3	4	2	2	3	6	-2	0	2	0	4	4	4	3	1	1	4	0	1	209.5	8921	14.7	53.9	13	76	9.47	58.05	27.46	2.2	91.3	4.89	0.05
Brazil	3	5	5	2	3	3	2	2	2	0	3	4	4	2	4	1	2	0	1	209.5	8921	14.7	53.9	13	76	9.47	58.05	27.46	2.2	91.3	4.89	0.05
Brazil	3	7	8	3	3	7	3	3	0	0	4	4	6	3	6	1	2	0	1	209.5	8921	14.7	53.9	13	76	9.47	58.05	27.46	2.2	91.3	4.89	0.05
Brazil	3	6	2	3	3	3	-1	3	1	1	5	3	4	-2	1	1	2	0	2	209.5	8921	14.7	53.9	13	76	9.47	58.05	27.46	2.2	91.3	4.89	0.05
Brazil	3	2	4	3	3	7	2	2	2	0	5	3	6	2	6	1	2	0	-1	209.5	8921	14.7	53.9	13	76	9.47	58.05	27.46	2.2	91.3	4.89	0.05
Brazil	3	4	5	3	3		3	3	3	0	4	3	6	-3	4	1	2	0	-1	209.5	8921	14.7	53.9	13	76	9.47	58.05	27.46	2.2	91.3	4.89	0.05
Brazil	3	3	4	1	3	7	3	3	3	0	4	5	6	-3	3	1	2	0	2	209.5	8921	14.7	53.9	13	76	9.47	58.05	27.46	2.2	91.3	4.89	0.05
Brazil	3	1	5	3	2	6	1	3	2	0	4	3	2	2	4	1	1	0	1	209.5	8921	14.7	53.9	13	76	9.47	58.05	27.46	2.2	91.3	4.89	0.05
Brazil	3	4	4	3	3	7	3	3	3	0	5	5	6	3	6	1	2	0	-2	209.5	8921	14.7	53.9	13	76	9.47	58.05	27.46	2.2	91.3	4.89	0.05
Brazil	3	4	7	3	3	7	3	3	3	0	4	3	3	-1	3	1	4	0	0	209.5	8921	14.7	53.9	13	76	9.47	58.05	27.46	2.2	91.3	4.89	0.05
Brazil	3	4	7	2	3	7	3	2	2	0	2	2	2	0	5	1	2	0	2	209.5	8921	14.7	53.9	13	76	9.47	58.05	27.46	2.2	91.3	4.89	0.05
Brazil	3	2	5	3	3	6	3	3	3	0	4	2	3	3	4	1	4	0	0	209.5	8921	14.7	53.9	13	76	9.47	58.05	27.46	2.2	91.3	4.89	0.05
Brazil	3	4	5	2	3	0	0	2	0	0	3	3	3	0	2	1	4	0	0	209.5	8921	14.7	53.9	13	76	9.47	58.05	27.46	2.2	91.3	4.89	0.05
Brazil	3	4	7	3	3	3	2	3	3	1	4	3	6	-2	5	1	4	0	2	209.5	8921	14.7	53.9	13	76	9.47	58.05	27.46	2.2	91.3	4.89	0.05
Brazil	3	6	5	2	3	6	3	2	-2	1	4	4	3	2	5	1	4	0	-2	209.5	8921	14.7	53.9	13	76	9.47	58.05	27.46	2.2	91.3	4.89	0.05
Brazil	3	4	4	3	3	7	3	3	3	0	5	5	6	3	2	1	2	0	1	209.5	8921	14.7	53.9	13	76	9.47	58.05	27.46	2.2	91.3	4.89	0.05
Brazil	3	4	5	2	2	2	1	1	0	0	4	3	6	2	6	1	4	0	1	209.5	8921	14.7	53.9	13	76	9.47	58.05	27.46	2.2	91.3	4.89	0.05
Brazil	3	3	4	3	3	4	3	2	0	1	3	2	5	0	1	1	3	0	0	209.5	8921	14.7	53.9	13	76	9.47	58.05	27.46	2.2	91.3	4.89	0.05
Brazil	3	2	8	0	-1	7	0	-1	0	0	1	1	1	3	1	1	6	0	1	209.5	8921	14.7	53.9	13	76	9.47	58.05	27.46	2.2	91.3	4.89	0.05
Brazil	3	1	8	3	3	7	3	3	3	0	5	5	3	3	6	1	2	0	-1	209.5	8921	14.7	53.9	13	76	9.47	58.05	27.46	2.2	91.3	4.89	0.05
Brazil	3	3	5	3	3	7	3	3	1	0	4	3	6	2	2	1	3	0	0	209.5	8921	14.7	53.9	13	76	9.47	58.05	27.46	2.2	91.3	4.89	0.05
Brazil	3	4	6	3	3	7	1	1	0	0	5	5	5	3	3	1	3	0	2	209.5	8921	14.7	53.9	13	76	9.47	58.05	27.46	2.2	91.3	4.89	0.05
Brazil	3	1	1	3	3	1	1	3	2	0	5	3	6	3	6	1	2	0	0	209.5	8921	14.7	53.9	13	76	9.47	58.05	27.46	2.2	91.3	4.89	0.05
Brazil	3	4	4	3	3	6	2	3	3	0	3	3	4	3	2	1	5	0	-1	209.5	8921	14.7	53.9	13	76	9.47	58.05	27.46	2.2	91.3	4.89	0.05
Brazil	3	3	2	0	2	7	2	-2	2	1	5	3	6	2	6	1	1	0	2	209.5	8921	14.7	53.9	13	76	9.47	58.05	27.46	2.2	91.3	4.89	0.05
Brazil	3	4	5	2	2	0	3	3	2	1	3	3	4	-1	2	1	3	0	2	209.5	8921	14.7	53.9	13	76	9.47	58.05	27.46	2.2	91.3	4.89	0.05
Brazil	3	3	6	3	3	7	3	3	3	0	4	4	4	2	2	1	5	0	2	209.5	8921	14.7	53.9	13	76	9.47	58.05	27.46	2.2	91.3	4.89	0.05
Brazil	3	1	4	2	2	2	3	3	2	0	3	3	6	1	2	1	4	0	2	209.5	8921	14.7	53.9	13	76	9.47	58.05	27.46	2.2	91.3	4.89	0.05
Brazil	3	2	5	3	3	7	0	3	2	0	4	3	5	3	1	1	4	0	0	209.5	8921	14.7	53.9	13	76	9.47	58.05	27.46	2.2	91.3	4.89	0.05
Brazil	3	4	5	3	3	6	3	2	-3	0	5	5	4	2	2	1	5	0	0	209.5	8921	14.7	53.9	13	76	9.47	58.05	27.46	2.2	91.3	4.89	0.05
Brazil	3	4	5	3	3	6	3	3	2	2	4	3	5	-1	6	1	2	0	1	209.5	8921	14.7	53.9	13	76	9.47	58.05	27.46	2.2	91.3	4.89	0.05
Brazil	3	4	3	3	3	7	3	3	2	0	5	5	4	0	1	1	4	0	2	209.5	8921	14.7	53.9	13	76	9.47	58.05	27.46	2.2	91.3	4.89	0.05
Brazil	3	4	5	3	3	5	3	3	-3	1	4	4	4	1	1	1	6	0	1	209.5	8921	14.7	53.9	13	76	9.47	58.05	27.46	2.2	91.3	4.89	0.05
Brazil	3	2	7	3	3	7	3	3	3	1	3	3	6	-3	4	1	5	0	2	209.5	8921	14.7	53.9	13	76	9.47	58.05	27.46	2.2	91.3	4.89	0.05
Brazil	3	2	2	2	1	5	2	0	-1	1	1	2	2	-2	3	1	4	0	1	209.5	8921	14.7	53.9	13	76	9.47	58.05	27.46	2.2	91.3	4.89	0.05
Brazil	3	1	2	3	3	7	3	2	1	0	4	4	4	2	3	1	2	0	1	209.5	8921	14.7	53.9	13	76	9.47	58.05	27.46	2.2	91.3	4.89	0.05
Brazil	3	4	3	3	3	7	3	3	3	0	4	2	5	3	2	1	5	0	0	209.5	8921	14.7	53.9	13	76	9.47	58.05	27.46	2.2	91.3	4.89	0.05
Brazil	3	2	7	2	3	7	2	2	0	0	4	3	4	-3	1	1	2	0	2	209.5	8921	14.7	53.9	13	76	9.47	58.05	27.46	2.2	91.3	4.89	0.05
Brazil	3	4	6	1	2	7	2	2	1	0	4	3	4	0	2	1	2	0	1	209.5	8921	14.7	53.9	13	76	9.47	58.05	27.46	2.2	91.3	4.89	0.05
Brazil	3	4	4	3	3	7	3	3	2	0	4	4	5	1	2	1	4	0	2	209.5	8921	14.7	53.9	13	76	9.47	58.05	27.46	2.2	91.3	4.89	0.05
Brazil	3	2	5	3	3	6	3	3	3	0	5	4	6	3	2	1	4	0	2	209.5	8921	14.7	53.9	13	76	9.47	58.05	27.46	2.2	91.3	4.89	0.05
Brazil	3	4	1	3	3	2	3	3	0	0	5	5	6	-3	3	1	3	0	1	209.5	8921	14.7	53.9	13	76	9.47	58.05	27.46	2.2	91.3	4.89	0.05
Brazil	3	4	4	2	2	7	3	3	1	0	4	4	4	-1	2	1	4	0	-1	209.5	8921	14.7	53.9	13	76	9.47	58.05	27.46	2.2	91.3	4.89	0.05
Brazil	3	3	1	2	3	7	3	3	1	2	3	3	4	0	2	1	2	0	1	209.5	8921	14.7	53.9	13	76	9.47	58.05	27.46	2.2	91.3	4.89	0.05
Brazil	3	3	4	3	3	4	3	3	-1	1	3	4	6	3	5	1	5	0	1	209.5	8921	14.7	53.9	13	76	9.47	58.05	27.46	2.2	91.3	4.89	0.05
Brazil	3	5	6	2	2	2	3	2	1	1	3	3	6	1	1	1	2	0	1	209.5	8921	14.7	53.9	13	76	9.47	58.05	27.46	2.2	91.3	4.89	0.05
Brazil	3	3	5	3	3	7	3	3	2	0	5	3	5	3	5	1	3	0	-1	209.5	8921	14.7	53.9	13	76	9.47	58.05	27.46	2.2	91.3	4.89	0.05
Brazil	3	2	2	3	3	7	3	3	3	0	4	4	6	3	6	1	4	0	-1	209.5	8921	14.7	53.9	13	76	9.47	58.05	27.46	2.2	91.3	4.89	0.05
Brazil	3	5	6	2	3	3	1	3	-1	0	4	2	3	-1	1	1	2	0	1	209.5	8921	14.7	53.9	13	76	9.47	58.05	27.46	2.2	91.3	4.89	0.05
Brazil	3	4	4	1	1	2	2	2	2	0	3	3	4	2	6	1	2	0	0	209.5	8921	14.7	53.9	13	76	9.47	58.05	27.46	2.2	91.3	4.89	0.05
Brazil	3	4	7	3	3	0	3	2	0	0	4	3	6	3	1	1	4	0	2	209.5	8921	14.7	53.9	13	76	9.47	58.05	27.46	2.2	91.3	4.89	0.05
Brazil	3	4	7	3	1	0	2	1	1	0	4	4	4	1	4	1	6	0	2	209.5	8921	14.7	53.9	13	76	9.47	58.05	27.46	2.2	91.3	4.89	0.05
Brazil	3	2	5	2	3	4	3	3	1	1	4	4	6	3	1	1	2	0	1	209.5	8921	14.7	53.9	13	76	9.47	58.05	27.46	2.2	91.3	4.89	0.05
Brazil	3	2	2	3	3	7	0	3	0	1	4	3	6	-2	2	1	4	0	-1	209.5	8921	14.7	53.9	13	76	9.47	58.05	27.46	2.2	91.3	4.89	0.05
Brazil	3	2	6	2	3	6	2	2	3	0	4	4	6	-1	1	1	2	0	1	209.5	8921	14.7	53.9	13	76	9.47	58.05	27.46	2.2	91.3	4.89	0.05
Brazil	3	1	8	3	3	6	3	3	3	0	5	5	6	0	2	1	1	0	2	209.5	8921	14.7	53.9	13	76	9.47	58.05	27.46	2.2	91.3	4.89	0.05
Brazil	3	4	5	3	3	6	3	3	3	0	4	3	2	2	6	1	2	0	-2	209.5	8921	14.7	53.9	13	76	9.47	58.05	27.46	2.2	91.3	4.89	0.05
Brazil	3	2	5	1	2	6	2	2	3	0	4	3	6	0	1	1	1	0	1	209.5	8921	14.7	53.9	13	76	9.47	58.05	27.46	2.2	91.3	4.89	0.05
Brazil	3	2	2	3	3	7	2	2	0	0	4	4	4	2	2	1		0	-1	209.5	8921	14.7	53.9	13	76	9.47	58.05	27.46	2.2	91.3	4.89	0.05
Brazil	3	2	3	3	3	6	3	3	3	0	4	3	5	1	6	1	2	0	0	209.5	8921	14.7	53.9	13	76	9.47	58.05	27.46	2.2	91.3	4.89	0.05
Brazil	3	4	6	3	3	7	3	3	3	0	3	2	5	1	1	1	4	0	-1	209.5	8921	14.7	53.9	13	76	9.47	58.05	27.46	2.2	91.3	4.89	0.05
Brazil	3	4	4	3	3	7	3	3	3	0	4	5	3	3	5	1	4	0	-1	209.5	8921	14.7	53.9	13	76	9.47	58.05	27.46	2.2	91.3	4.89	0.05
Brazil	3	6	8	2	3	7	3	3	3	1	4	4	4	-3	1	1	4	0	2	209.5	8921	14.7	53.9	13	76	9.47	58.05	27.46	2.2	91.3	4.89	0.05
Brazil	3	2	5	2	2	6	3	3	3	0	4	4	3	1	1	1	2	0	1	209.5	8921	14.7	53.9	13	76	9.47	58.05	27.46	2.2	91.3	4.89	0.05
Brazil	3	3	4	2	2	4	0	2	0	0	4	3	6	1	1	1	2	0	0	209.5	8921	14.7	53.9	13	76	9.47	58.05	27.46	2.2	91.3	4.89	0.05
Brazil	3	2	2	3	3	5	3	3	3	0	4	5	4	2	2	1	4	0	0	209.5	8921	14.7	53.9	13	76	9.47	58.05	27.46	2.2	91.3	4.89	0.05
Brazil	3	4	3	2	2	5	2	2	-1	0	4	4	5	2	6	1	4	0	-1	209.5	8921	14.7	53.9	13	76	9.47	58.05	27.46	2.2	91.3	4.89	0.05
Brazil	3	5	6	3	3	3	3	-3	-2	0	3	4	4	0	6	1	1	0	2	209.5	8921	14.7	53.9	13	76	9.47	58.05	27.46	2.2	91.3	4.89	0.05
Brazil	3	4	7	3	3	6	3	3	2	0	4	4	3	1	1	1	3	0	-1	209.5	8921	14.7	53.9	13	76	9.47	58.05	27.46	2.2	91.3	4.89	0.05
Brazil	3	4	8	3	3	3	1	3	3	0	4	4	4	-3	2	1	3	0	2	209.5	8921	14.7	53.9	13	76	9.47	58.05	27.46	2.2	91.3	4.89	0.05
Brazil	3	2	5	3	3	2	3	3	0	1	4	4	6	3	6	1	2	0	0	209.5	8921	14.7	53.9	13	76	9.47	58.05	27.46	2.2	91.3	4.89	0.05
Brazil	3	3	2	3	3	3	3	3	3	1	5	5	1	3	4	1	2	0	-2	209.5	8921	14.7	53.9	13	76	9.47	58.05	27.46	2.2	91.3	4.89	0.05
Brazil	3	4	6	3	3	6	1	2	1	0	5	2	5	-1	4	1	3	0	0	209.5	8921	14.7	53.9	13	76	9.47	58.05	27.46	2.2	91.3	4.89	0.05
Brazil	3	4	2	2	2	4	3	3	2	0	3	3	3	3	1	1	4	0	-1	209.5	8921	14.7	53.9	13	76	9.47	58.05	27.46	2.2	91.3	4.89	0.05
Brazil	3	4	5	2	2	7	2	2	2	0	4	4	5	0	6	1	4	0	-1	209.5	8921	14.7	53.9	13	76	9.47	58.05	27.46	2.2	91.3	4.89	0.05
Brazil	3	1	2	3	3	6	0	2	0	0	2	3	3	2	4	1	3	0	0	209.5	8921	14.7	53.9	13	76	9.47	58.05	27.46	2.2	91.3	4.89	0.05
Brazil	3	2	6	3	3	4	2	0	0	0	4	3	2	0	4	1	3	0	0	209.5	8921	14.7	53.9	13	76	9.47	58.05	27.46	2.2	91.3	4.89	0.05
Brazil	3	1	2	3	3	0	3	3	1	2	5	5	6	2	6	1	6	0	-2	209.5	8921	14.7	53.9	13	76	9.47	58.05	27.46	2.2	91.3	4.89	0.05
Brazil	3	2	5	2	2	1	2	2	2	0	4	4	5	2	3	1	2	0	1	209.5	8921	14.7	53.9	13	76	9.47	58.05	27.46	2.2	91.3	4.89	0.05
Brazil	3	3	3	1	0	7	1	0	1	0	3	3	3	0	1	1	2	0	0	209.5	8921	14.7	53.9	13	76	9.47	58.05	27.46	2.2	91.3	4.89	0.05
Brazil	3	2	4	1	2	3	2	3	1	1	3	3	6	-2	1	1	2	0	1	209.5	8921	14.7	53.9	13	76	9.47	58.05	27.46	2.2	91.3	4.89	0.05
Brazil	3	2	2	3	3	3	2	2	2	0	4	3	6	-2	4	1	3	0	0	209.5	8921	14.7	53.9	13	76	9.47	58.05	27.46	2.2	91.3	4.89	0.05
Brazil	3	2	5	3	3	7	3	3	0	0	5	5	6	3	1	1	4	0	-2	209.5	8921	14.7	53.9	13	76	9.47	58.05	27.46	2.2	91.3	4.89	0.05
Brazil	3	4	1	3	3	6	3	3	3	0	4	5	6	3	2	1	1	0	0	209.5	8921	14.7	53.9	13	76	9.47	58.05	27.46	2.2	91.3	4.89	0.05
Brazil	3	2	6	2	3	5	2	2	0	0	3	3	6	2	2	1	4	0	1	209.5	8921	14.7	53.9	13	76	9.47	58.05	27.46	2.2	91.3	4.89	0.05
Brazil	3		1	0	0	4	-1	-1	3	0	3	3	3	0	1	1	4	0	0	209.5	8921	14.7	53.9	13	76	9.47	58.05	27.46	2.2	91.3	4.89	0.05
Brazil	3	5	5	3	3	7	3	3	3	0	4	3	1	-1	4	1	5	0	-2	209.5	8921	14.7	53.9	13	76	9.47	58.05	27.46	2.2	91.3	4.89	0.05
Brazil	3	4	5	3	3	6	2	2	-2	1	4	4	3	2	6	1	2	0	0	209.5	8921	14.7	53.9	13	76	9.47	58.05	27.46	2.2	91.3	4.89	0.05
Brazil	3	3	3	3	3	7	3	3	3	0	4	3	5	1	6	1	2	0	-1	209.5	8921	14.7	53.9	13	76	9.47	58.05	27.46	2.2	91.3	4.89	0.05
Brazil	3	4	5	3	3	3	3	3	3	1	4	3	3	-2	2	1	2	0	2	209.5	8921	14.7	53.9	13	76	9.47	58.05	27.46	2.2	91.3	4.89	0.05
Brazil	3	1	4	1	1	0	1	1	1	0	4	3	5	1	6	1	4	0	-1	209.5	8921	14.7	53.9	13	76	9.47	58.05	27.46	2.2	91.3	4.89	0.05
Brazil	3	1	5	3	3	7	3	3	3	0	4	3	6	2	6	1	2	0	2	209.5	8921	14.7	53.9	13	76	9.47	58.05	27.46	2.2	91.3	4.89	0.05
Brazil	3	5	5	3	3	7	3	3	3	1	5	5	6	2	4	1	2	0	2	209.5	8921	14.7	53.9	13	76	9.47	58.05	27.46	2.2	91.3	4.89	0.05
Brazil	3	5	5	3	2	7	2	1	-3	1	2	4	3	1	6	1	4	0	0	209.5	8921	14.7	53.9	13	76	9.47	58.05	27.46	2.2	91.3	4.89	0.05
Brazil	3	3	6	2	2	3	-2	3	2	0	5	4	5	2	1	1	2	0	-1	209.5	8921	14.7	53.9	13	76	9.47	58.05	27.46	2.2	91.3	4.89	0.05
Brazil	3	4	6	3	3	7	3	3	3	0	3	3	4	-2	4	1	3	0	2	209.5	8921	14.7	53.9	13	76	9.47	58.05	27.46	2.2	91.3	4.89	0.05
Brazil	3	4	6	2	2	4	2	2	2	1	4	4	5	-2	6	1	1	0	1	209.5	8921	14.7	53.9	13	76	9.47	58.05	27.46	2.2	91.3	4.89	0.05
Brazil	3	4	6	2	2	5	-1	2	0	0	3	3	3	0	2	1	5	0	1	209.5	8921	14.7	53.9	13	76	9.47	58.05	27.46	2.2	91.3	4.89	0.05
Brazil	3	2	3	2	2	7	3	3	0	0	4	3	5	3	4	1	5	0	-1	209.5	8921	14.7	53.9	13	76	9.47	58.05	27.46	2.2	91.3	4.89	0.05
Brazil	3	4	7	2	1	7	1	3	0	0	2	3	3	-3	4	1	2	0	2	209.5	8921	14.7	53.9	13	76	9.47	58.05	27.46	2.2	91.3	4.89	0.05
Canada	4	3	3	3	3	6	2	3	3	0	3	3	5	3	6	1	2	0	0	37.1	46233	7.5	33.8	26	82	10.57	26.28	14.22	2.7	584.51	15.29	0.03
Canada	4	3	2	3	3	7	2	3	2	0	5	5	5	3	5	1	4	0	-2	37.1	46233	7.5	33.8	26	82	10.57	26.28	14.22	2.7	584.51	15.29	0.03
Canada	4	4	3	3	3	7	2	3	2	0	5	5	4	2	1	1	5	0	0	37.1	46233	7.5	33.8	26	82	10.57	26.28	14.22	2.7	584.51	15.29	0.03
Canada	4	1	5	-3	-3	7	-3	-3	-2	1	4		1	-3	1	1	7	0	-1	37.1	46233	7.5	33.8	26	82	10.57	26.28	14.22	2.7	584.51	15.29	0.03
Canada	4	4	3	3	3	7	3	3	2	0	3	3	5	2	6	1	2	0	0	37.1	46233	7.5	33.8	26	82	10.57	26.28	14.22	2.7	584.51	15.29	0.03
Canada	4	6	4	1	3	6	0	2	2	0	3	2	5	2	3	1	4	0	2	37.1	46233	7.5	33.8	26	82	10.57	26.28	14.22	2.7	584.51	15.29	0.03
Canada	4	5	4	3	3	6	3	3	1	0	5	5	6	3	6	1	2	0	0	37.1	46233	7.5	33.8	26	82	10.57	26.28	14.22	2.7	584.51	15.29	0.03
Canada	4	5	6	3	3	6	1	3	2	0	2	2	3	1	2	1	5	0	1	37.1	46233	7.5	33.8	26	82	10.57	26.28	14.22	2.7	584.51	15.29	0.03
Canada	4	4	2	-3	-3	6	-1	3	2	0	4	3	6	3	6	1	5	0	-1	37.1	46233	7.5	33.8	26	82	10.57	26.28	14.22	2.7	584.51	15.29	0.03
Canada	4	1	1	2	2	0	2	2	0	0	5	3	4	2	3	1	6	0	-2	37.1	46233	7.5	33.8	26	82	10.57	26.28	14.22	2.7	584.51	15.29	0.03
Canada	4	3	6	3	2	7	2	2	0	0	3	3	3	2	4	1	6	0	1	37.1	46233	7.5	33.8	26	82	10.57	26.28	14.22	2.7	584.51	15.29	0.03
Canada	4	4	8	3	3	7	3	3	3	0	4	4	5	3	3	1	2	0	2	37.1	46233	7.5	33.8	26	82	10.57	26.28	14.22	2.7	584.51	15.29	0.03
Canada	4	4	3	2	2	7	1	2	1	0	3	3	4	1	1	1	2	0	-1	37.1	46233	7.5	33.8	26	82	10.57	26.28	14.22	2.7	584.51	15.29	0.03
Canada	4	4	3	3	2	7	-3	3	2	0	5	5	6	1	5	1	4	0	-2	37.1	46233	7.5	33.8	26	82	10.57	26.28	14.22	2.7	584.51	15.29	0.03
Canada	4	1	1	3	3	5	0	3	2	0	4	4	6	3	5	1	2	0	-1	37.1	46233	7.5	33.8	26	82	10.57	26.28	14.22	2.7	584.51	15.29	0.03
Canada	4	3	4	1	2	7	1	2	1	0	3	3	4	2	6	1	3	0	0	37.1	46233	7.5	33.8	26	82	10.57	26.28	14.22	2.7	584.51	15.29	0.03
Canada	4	2	2	2	3	4	0	0	0	0	2	4	4	1	1	1		0	1	37.1	46233	7.5	33.8	26	82	10.57	26.28	14.22	2.7	584.51	15.29	0.03
Canada	4	5	4	3	3	7	2	2	2	0	3	3	5	1	1	1	4	0	0	37.1	46233	7.5	33.8	26	82	10.57	26.28	14.22	2.7	584.51	15.29	0.03
Canada	4	3	2	3	3	0	3	3	2	0	5	4	5	2	1	1	2	0	-1	37.1	46233	7.5	33.8	26	82	10.57	26.28	14.22	2.7	584.51	15.29	0.03
Canada	4	3	4	2	2	5	-3	3	1	0	4	4	4	0	5	1	2	0	1	37.1	46233	7.5	33.8	26	82	10.57	26.28	14.22	2.7	584.51	15.29	0.03
Canada	4	1	8	3	3	7	3	3	3	0	5	5	6	3	5	1	4	0	2	37.1	46233	7.5	33.8	26	82	10.57	26.28	14.22	2.7	584.51	15.29	0.03
Canada	4	3	4	3	3	7	3	3	3	0	3	3	2	1	5	1	4	0	1	37.1	46233	7.5	33.8	26	82	10.57	26.28	14.22	2.7	584.51	15.29	0.03
Canada	4	3	6	3	3	5	1	3	3	0	4	3	6	3	5	1	3	0	0	37.1	46233	7.5	33.8	26	82	10.57	26.28	14.22	2.7	584.51	15.29	0.03
Canada	4	4	7	3	3	7	3	3	3	0	5	3	6	2	5	1	2	0	0	37.1	46233	7.5	33.8	26	82	10.57	26.28	14.22	2.7	584.51	15.29	0.03
Canada	4	3	6	3	3	5	3	3	3	0	3	4	5	1	1	1	5	0	1	37.1	46233	7.5	33.8	26	82	10.57	26.28	14.22	2.7	584.51	15.29	0.03
Canada	4	4	8	3	2	2	1	3	3	1	3	3	3	3	1	1	5	0	1	37.1	46233	7.5	33.8	26	82	10.57	26.28	14.22	2.7	584.51	15.29	0.03
Canada	4	2	2	3	3	7	0	0	0	0	3	2	4	2	6	1	5	0	0	37.1	46233	7.5	33.8	26	82	10.57	26.28	14.22	2.7	584.51	15.29	0.03
Canada	4	2	2	2	3	7	0	3	1	0	4	3	5	1	6	1	3	0	-2	37.1	46233	7.5	33.8	26	82	10.57	26.28	14.22	2.7	584.51	15.29	0.03
Canada	4	4	8	3	3	7	1	3	3	0	3	2	3	0	1	1	2	0	2	37.1	46233	7.5	33.8	26	82	10.57	26.28	14.22	2.7	584.51	15.29	0.03
Canada	4	4	3	3	3	2	1	2	2	0	4	4	5	3	1	1	2	0	1	37.1	46233	7.5	33.8	26	82	10.57	26.28	14.22	2.7	584.51	15.29	0.03
Canada	4	3	3	2	2	7	2	2	1	0	3	3	4	1	1	1	2	0	-1	37.1	46233	7.5	33.8	26	82	10.57	26.28	14.22	2.7	584.51	15.29	0.03
Canada	4	4	6	3	3	7	3	3	2	0	3	3	4	1	1	1	4	0	1	37.1	46233	7.5	33.8	26	82	10.57	26.28	14.22	2.7	584.51	15.29	0.03
Canada	4	2	5	1	3	6	2	2	-1	0	3	3	2	3	1	1	5	0	1	37.1	46233	7.5	33.8	26	82	10.57	26.28	14.22	2.7	584.51	15.29	0.03
Canada	4	3	3	2	2	7	0	0	0	0	3	3	4	2	6	1	2	0	1	37.1	46233	7.5	33.8	26	82	10.57	26.28	14.22	2.7	584.51	15.29	0.03
Canada	4	4	1	2	3	7	1	3	0	0	2	2	5	1	5	1	4	0	-2	37.1	46233	7.5	33.8	26	82	10.57	26.28	14.22	2.7	584.51	15.29	0.03
Canada	4	3	4	3	3	6	0	3	0	0	4	2	6	3	6	1	5	0	-1	37.1	46233	7.5	33.8	26	82	10.57	26.28	14.22	2.7	584.51	15.29	0.03
Canada	4	3	6	3	3	6	-2	-2	-2	1	4	4	5	2	6	1	4	0	-1	37.1	46233	7.5	33.8	26	82	10.57	26.28	14.22	2.7	584.51	15.29	0.03
Canada	4	6	6	3	3	7	2	1	0	1	4	3	4	2	2	1	5	0	2	37.1	46233	7.5	33.8	26	82	10.57	26.28	14.22	2.7	584.51	15.29	0.03
Canada	4	4	4	1	2	5	3	2	3	1	4	3	6	2	6	1	4	0	0	37.1	46233	7.5	33.8	26	82	10.57	26.28	14.22	2.7	584.51	15.29	0.03
Canada	4	3	5	2	3	7	2	2	3	0	4	2	4	-1	1	1	4	0	1	37.1	46233	7.5	33.8	26	82	10.57	26.28	14.22	2.7	584.51	15.29	0.03
Canada	4	4	8	0	0	1	-1	0	1	0	5	3	3	0	6	1	5	0	0	37.1	46233	7.5	33.8	26	82	10.57	26.28	14.22	2.7	584.51	15.29	0.03
Canada	4	3	4	3	3	7	0	0	0	0	3	2	5	-2	5	1	2	0	-2	37.1	46233	7.5	33.8	26	82	10.57	26.28	14.22	2.7	584.51	15.29	0.03
Canada	4	1	4	3	3	7	3	3	2	0	4	3	5	3	6	1	2	0	-2	37.1	46233	7.5	33.8	26	82	10.57	26.28	14.22	2.7	584.51	15.29	0.03
Canada	4	2	2	3	3	7	3	3	3	0	4	4	6	3	5	1	2	0	-2	37.1	46233	7.5	33.8	26	82	10.57	26.28	14.22	2.7	584.51	15.29	0.03
Canada	4	1	4	3	3	5	3	3	2	0	5	5	6	3	5	1	6	0	-1	37.1	46233	7.5	33.8	26	82	10.57	26.28	14.22	2.7	584.51	15.29	0.03
Canada	4	3	3	2	2	7	1	1	0	0	4	2	5	3	5	1	2	0	-1	37.1	46233	7.5	33.8	26	82	10.57	26.28	14.22	2.7	584.51	15.29	0.03
Canada	4	1	6	2	3	7	3	3	3	0	3	2	4	3	6	1	5	0	0	37.1	46233	7.5	33.8	26	82	10.57	26.28	14.22	2.7	584.51	15.29	0.03
Canada	4	6	6	3	3	7	0	3	3	1	4	3	3	-2	6	1	3	0	1	37.1	46233	7.5	33.8	26	82	10.57	26.28	14.22	2.7	584.51	15.29	0.03
Canada	4	3	6	3	3	7	0	2	2	0	3	2	4	1	5	1	3	0	2	37.1	46233	7.5	33.8	26	82	10.57	26.28	14.22	2.7	584.51	15.29	0.03
Canada	4	2	5	3	3	7	2	2	0	0	3	3	5	3	6	1	4	0	0	37.1	46233	7.5	33.8	26	82	10.57	26.28	14.22	2.7	584.51	15.29	0.03
Canada	4	5	8	3	3	7	3	3	3	0	3	1	6	3	2	1	2	0	2	37.1	46233	7.5	33.8	26	82	10.57	26.28	14.22	2.7	584.51	15.29	0.03
Canada	4	5	5	3	3	6	3	2	2	0	4	5	6	2	6	1	4	0	-1	37.1	46233	7.5	33.8	26	82	10.57	26.28	14.22	2.7	584.51	15.29	0.03
Canada	4	4	6	3	3	7	3	3	3	0	4	4	4	1	5	1	2	0	1	37.1	46233	7.5	33.8	26	82	10.57	26.28	14.22	2.7	584.51	15.29	0.03
Canada	4	2	2	3	3	7	0	3	0	0	3	2	6	3	5	1	2	0	-2	37.1	46233	7.5	33.8	26	82	10.57	26.28	14.22	2.7	584.51	15.29	0.03
Canada	4	4	4	2	2	2	0	1	0	0	3	3	4	3	6	1	3	0	0	37.1	46233	7.5	33.8	26	82	10.57	26.28	14.22	2.7	584.51	15.29	0.03
Canada	4	4	5	0	3	7	-3	3	3	0	3	2	6	-1	2	1	5	0	0	37.1	46233	7.5	33.8	26	82	10.57	26.28	14.22	2.7	584.51	15.29	0.03
Canada	4	6	4	2	3	2	0	3	3	0	4	3	6	3	2	1	5	0	-1	37.1	46233	7.5	33.8	26	82	10.57	26.28	14.22	2.7	584.51	15.29	0.03
Canada	4	4	5	3	3	7	2	2	2	0	2	4	5	2	2	1	5	0	-1	37.1	46233	7.5	33.8	26	82	10.57	26.28	14.22	2.7	584.51	15.29	0.03
Canada	4	1	2	1	1	6	0	2	0	0	3	3	6	0	3	1	4	0	0	37.1	46233	7.5	33.8	26	82	10.57	26.28	14.22	2.7	584.51	15.29	0.03
Canada	4	4	3	1	1	7	3	3	3	0	4	3	5	2	6	1	4	0	-2	37.1	46233	7.5	33.8	26	82	10.57	26.28	14.22	2.7	584.51	15.29	0.03
Canada	4	3	3	3	3	4	0	3	3	0	3	1	3	3	6	1	2	0	-2	37.1	46233	7.5	33.8	26	82	10.57	26.28	14.22	2.7	584.51	15.29	0.03
Canada	4	4	4	0	0	0	0	0	0	0	3	3	3	0	2	1	6	0	-1	37.1	46233	7.5	33.8	26	82	10.57	26.28	14.22	2.7	584.51	15.29	0.03
Canada	4	2	6	3	3	7	3	3	1	0	3	3	2	3	3	1	5	0	1	37.1	46233	7.5	33.8	26	82	10.57	26.28	14.22	2.7	584.51	15.29	0.03
Canada	4	3	3	0	0	7	0	0	0	0	3	3	4	0	2	1	3	0	0	37.1	46233	7.5	33.8	26	82	10.57	26.28	14.22	2.7	584.51	15.29	0.03
Canada	4	3	3	3	3	6	3	3	3	0	4	4	6	3	3	1	2	0	0	37.1	46233	7.5	33.8	26	82	10.57	26.28	14.22	2.7	584.51	15.29	0.03
Canada	4	4	6	0	3	5	3	3	3	1	3	4	4	3	2	1	5	0	2	37.1	46233	7.5	33.8	26	82	10.57	26.28	14.22	2.7	584.51	15.29	0.03
Canada	4	3	4	3	3	7	2	3	3	0	2	2	6	0	3	1	2	0	0	37.1	46233	7.5	33.8	26	82	10.57	26.28	14.22	2.7	584.51	15.29	0.03
Canada	4	4	4	3	3	7	3	3	3	1	4	4	6	-1	2	1	4	0	-1	37.1	46233	7.5	33.8	26	82	10.57	26.28	14.22	2.7	584.51	15.29	0.03
Canada	4	4	1	3	3	0	3	3	1	0	4	4	4	2	4	1	5	0	-2	37.1	46233	7.5	33.8	26	82	10.57	26.28	14.22	2.7	584.51	15.29	0.03
Canada	4	3	5	3	3		2	2	-1	0	4	3	6	2	6	1	6	0	-1	37.1	46233	7.5	33.8	26	82	10.57	26.28	14.22	2.7	584.51	15.29	0.03
Canada	4	3	3	3	3	6	3	3	3	0	4	4	6	3	6	1	2	0	-1	37.1	46233	7.5	33.8	26	82	10.57	26.28	14.22	2.7	584.51	15.29	0.03
Canada	4	4	5	2	2	7	2	2	2	0	4	4	2	1	4	1	4	0	1	37.1	46233	7.5	33.8	26	82	10.57	26.28	14.22	2.7	584.51	15.29	0.03
Canada	4	4	4	3	3	7	2	2	2	0	4	3	3	3	4	1	4	0	2	37.1	46233	7.5	33.8	26	82	10.57	26.28	14.22	2.7	584.51	15.29	0.03
Canada	4	4	4	3	3	7	3	3	3	0	3	2	3	2	2	1	3	0	0	37.1	46233	7.5	33.8	26	82	10.57	26.28	14.22	2.7	584.51	15.29	0.03
Canada	4	5	5	3	3	7	3	3	3	0	4	4	4	1	3	1	5	0	0	37.1	46233	7.5	33.8	26	82	10.57	26.28	14.22	2.7	584.51	15.29	0.03
Canada	4	3	6	2	1	7	1	2	2	2	4	4	5	1	3	1	6	0	1	37.1	46233	7.5	33.8	26	82	10.57	26.28	14.22	2.7	584.51	15.29	0.03
Canada	4	3	4	3	3	7	0	2	-1	0	4	3	6	3	3	1	4	0	-2	37.1	46233	7.5	33.8	26	82	10.57	26.28	14.22	2.7	584.51	15.29	0.03
Canada	4	5	7	3	3	7	3	3	3	0	4	4	2	-1	3	1	1	0	1	37.1	46233	7.5	33.8	26	82	10.57	26.28	14.22	2.7	584.51	15.29	0.03
Canada	4	4	2	2	3	7	3	3	2	0	4	1	4	0	3	1	4	0	0	37.1	46233	7.5	33.8	26	82	10.57	26.28	14.22	2.7	584.51	15.29	0.03
Canada	4	3	5	3	3	7	3	3	3	0	4	2	5	3	3	1	6	0	1	37.1	46233	7.5	33.8	26	82	10.57	26.28	14.22	2.7	584.51	15.29	0.03
Canada	4	4	5	3	3	7	-2	-2	1	0	3	4	2	1	6	1	3	0	1	37.1	46233	7.5	33.8	26	82	10.57	26.28	14.22	2.7	584.51	15.29	0.03
Canada	4	3	3	2	2	6	2	2	0	0	4	4	2	2	6	1	5	0	-1	37.1	46233	7.5	33.8	26	82	10.57	26.28	14.22	2.7	584.51	15.29	0.03
Canada	4	4	4	3	3	7	3	3	3	0	3	3	5	2	6	1	3	0	-2	37.1	46233	7.5	33.8	26	82	10.57	26.28	14.22	2.7	584.51	15.29	0.03
Canada	4	5	6	3	3	7	3	3	3	0	4	5	6	3	3	1	3	0	2	37.1	46233	7.5	33.8	26	82	10.57	26.28	14.22	2.7	584.51	15.29	0.03
Canada	4	2	3	2	2	5	0	2	2	0	4	4	6	-1	6	1	2	0	-1	37.1	46233	7.5	33.8	26	82	10.57	26.28	14.22	2.7	584.51	15.29	0.03
Canada	4	1	3	3	3	7	0	3	2	0	5	5	6	3	3	1	5	0	-2	37.1	46233	7.5	33.8	26	82	10.57	26.28	14.22	2.7	584.51	15.29	0.03
Canada	4	6	8	3	3	7	-3	3	0	0	4	4	4	-2	2	1	4	0	2	37.1	46233	7.5	33.8	26	82	10.57	26.28	14.22	2.7	584.51	15.29	0.03
Canada	4	3	7	2	2	7	3	3	3	0	4	3	3	3	2	1	2	0	2	37.1	46233	7.5	33.8	26	82	10.57	26.28	14.22	2.7	584.51	15.29	0.03
Canada	4	4	5	3	3	7	-1	3	1	0	4	3	5	1	2	1	2	0	0	37.1	46233	7.5	33.8	26	82	10.57	26.28	14.22	2.7	584.51	15.29	0.03
Canada	4	3	5	2	2	7	1	1	1	0	3	3	4	3	3	1	2	0	0	37.1	46233	7.5	33.8	26	82	10.57	26.28	14.22	2.7	584.51	15.29	0.03
Canada	4	3	4	3	3	6	3	3	3	0	4	3	3	3	4	1	1	0	1	37.1	46233	7.5	33.8	26	82	10.57	26.28	14.22	2.7	584.51	15.29	0.03
Canada	4	2	8	3	2	5	2	3	2	0	4	4	5	2	3	1	4	0	2	37.1	46233	7.5	33.8	26	82	10.57	26.28	14.22	2.7	584.51	15.29	0.03
Canada	4	4	3	3	3	7	-3	3	0	0	4	4	5	3	4	1	2	0	-2	37.1	46233	7.5	33.8	26	82	10.57	26.28	14.22	2.7	584.51	15.29	0.03
Canada	4	3	2	2	3	7	2	3	2	0	4	4	6	3	6	1	4	0	-1	37.1	46233	7.5	33.8	26	82	10.57	26.28	14.22	2.7	584.51	15.29	0.03
Canada	4	5	3	3	3	0	3	3	2	0	4	3	6	3	6	1	4	0	-1	37.1	46233	7.5	33.8	26	82	10.57	26.28	14.22	2.7	584.51	15.29	0.03
Canada	4	1	1	3	3	7	-3	-3	-3	2	3	3	6	3	1	1	2	0	-2	37.1	46233	7.5	33.8	26	82	10.57	26.28	14.22	2.7	584.51	15.29	0.03
Canada	4	4	5	3	3	6	3	3	3	0	5	4	6	3	5	1	5	0	-1	37.1	46233	7.5	33.8	26	82	10.57	26.28	14.22	2.7	584.51	15.29	0.03
Canada	4	4	4	3	3	7	3	3	3	0	3	3	4	3	5	1	5	0	-1	37.1	46233	7.5	33.8	26	82	10.57	26.28	14.22	2.7	584.51	15.29	0.03
Canada	4	4	8	3	3	7	3	3	3	0	3	3	6	3	1	1	5	0	0	37.1	46233	7.5	33.8	26	82	10.57	26.28	14.22	2.7	584.51	15.29	0.03
Canada	4	3	4	2	2	6	-3	2	1	0	4	3	5	2	5	1	4	0	-2	37.1	46233	7.5	33.8	26	82	10.57	26.28	14.22	2.7	584.51	15.29	0.03
Canada	4	3	4	2	2	7	2	2	1	0	4	2	6	2	6	1	2	0	-2	37.1	46233	7.5	33.8	26	82	10.57	26.28	14.22	2.7	584.51	15.29	0.03
Canada	4	3	5	2	2	7	0	2	0	0	3	2	4	2	5	1	4	0	-1	37.1	46233	7.5	33.8	26	82	10.57	26.28	14.22	2.7	584.51	15.29	0.03
Canada	4	2	3	3	3	6	2	3	3	0	5	3	6	1	1	1		0	0	37.1	46233	7.5	33.8	26	82	10.57	26.28	14.22	2.7	584.51	15.29	0.03
Canada	4	2	4	2	2	7	0	3	2	0	3	2	3	3	1	1	5	0	-1	37.1	46233	7.5	33.8	26	82	10.57	26.28	14.22	2.7	584.51	15.29	0.03
Canada	4	3	4	3	3	7	0	3	3	1	3	3	6	3	4	1	5	0	-1	37.1	46233	7.5	33.8	26	82	10.57	26.28	14.22	2.7	584.51	15.29	0.03
Canada	4	4	5	3	1	0	3	3	3	0	3	2	3	2	1	1	1	0	1	37.1	46233	7.5	33.8	26	82	10.57	26.28	14.22	2.7	584.51	15.29	0.03
Canada	4	2	6	3	3	7	3	3	1	0	4	3	5	2	1	1	2	0	-1	37.1	46233	7.5	33.8	26	82	10.57	26.28	14.22	2.7	584.51	15.29	0.03
Canada	4	4	4	3	3	6	3	3	1	0	4	3	4	3	6	1	2	0	0	37.1	46233	7.5	33.8	26	82	10.57	26.28	14.22	2.7	584.51	15.29	0.03
Canada	4	1	1	2	2	6	2	0	0	0	2	2	3	-1	1	1	4	0	-2	37.1	46233	7.5	33.8	26	82	10.57	26.28	14.22	2.7	584.51	15.29	0.03
Canada	4	1	2	3	3	2	3	3	3	1	3	3	3	-2	1	1	4	0	-1	37.1	46233	7.5	33.8	26	82	10.57	26.28	14.22	2.7	584.51	15.29	0.03
Canada	4	4	6	3	3	5	2	2	1	0	4	2	4	3	1	1	4	0	0	37.1	46233	7.5	33.8	26	82	10.57	26.28	14.22	2.7	584.51	15.29	0.03
Canada	4	3	6	3	3	0	3	3	3	1	5	3	6	2	1	1	5	0	1	37.1	46233	7.5	33.8	26	82	10.57	26.28	14.22	2.7	584.51	15.29	0.03
Canada	4	3	1	0	3	6	3	3	3	0	4	3	6	-1	3	1	4	0	-2	37.1	46233	7.5	33.8	26	82	10.57	26.28	14.22	2.7	584.51	15.29	0.03
Canada	4	4	8	3	3	7	2	2	2	0	4	4	6	2	5	1	5	0	2	37.1	46233	7.5	33.8	26	82	10.57	26.28	14.22	2.7	584.51	15.29	0.03
Canada	4	1	3	3	3	7	2	3	2	0	3	3	6	3	5	1	2	0	-2	37.1	46233	7.5	33.8	26	82	10.57	26.28	14.22	2.7	584.51	15.29	0.03
Canada	4	3	4	1	2		0	0	0	1	3	3	4	1	2	1	5	0	0	37.1	46233	7.5	33.8	26	82	10.57	26.28	14.22	2.7	584.51	15.29	0.03
Canada	4	2	7	3	3	7	3	3	3	0	3	5	5	3	4	1	2	0	2	37.1	46233	7.5	33.8	26	82	10.57	26.28	14.22	2.7	584.51	15.29	0.03
Canada	4	4	6	3	3	7	3	3	3	0	4	1	5	1	2	1	6	0	-1	37.1	46233	7.5	33.8	26	82	10.57	26.28	14.22	2.7	584.51	15.29	0.03
Canada	4	3	5	3	2	5	3	3	3	0	2	2	6	1	1	1	5	0	1	37.1	46233	7.5	33.8	26	82	10.57	26.28	14.22	2.7	584.51	15.29	0.03
Canada	4	4	4	0	0	2	0	0	0	0	3	4	4	0	3	1	2	0	0	37.1	46233	7.5	33.8	26	82	10.57	26.28	14.22	2.7	584.51	15.29	0.03
Canada	4	4	4	0	3	6	-3	0	-2	0	3	2	5	-1	5	1	5	0	2	37.1	46233	7.5	33.8	26	82	10.57	26.28	14.22	2.7	584.51	15.29	0.03
Canada	4	2	4	1	2	7	0	2	0	0	4	3	6	3	6	1	5	0	-2	37.1	46233	7.5	33.8	26	82	10.57	26.28	14.22	2.7	584.51	15.29	0.03
Canada	4	3	4	3	3	5	3	3	3	0	4	3	1	3	6	1	2	0	0	37.1	46233	7.5	33.8	26	82	10.57	26.28	14.22	2.7	584.51	15.29	0.03
Canada	4	4	7	3	3	7	1	1	0	0	4	3	4	3	4	1	5	0	1	37.1	46233	7.5	33.8	26	82	10.57	26.28	14.22	2.7	584.51	15.29	0.03
Canada	4	2	5	3	3	7	-1	3	3	0	5	5	6	2	6	1	4	0	-2	37.1	46233	7.5	33.8	26	82	10.57	26.28	14.22	2.7	584.51	15.29	0.03
Canada	4	4	3	2	3	6	-1	0	0	0	3	1	5	3	6	1	3	0	-1	37.1	46233	7.5	33.8	26	82	10.57	26.28	14.22	2.7	584.51	15.29	0.03
Canada	4	5	8	3	3	7	3	3	3	0	3	3	6	-1	3	1	4	0	0	37.1	46233	7.5	33.8	26	82	10.57	26.28	14.22	2.7	584.51	15.29	0.03
Canada	4	3	8	3	3	3	3	3	2	0	4	3	5	2	6	1	6	0	2	37.1	46233	7.5	33.8	26	82	10.57	26.28	14.22	2.7	584.51	15.29	0.03
Canada	4	4	6	3	3	3	3	3	3	0	4	4	6	3	4	1	4	0	2	37.1	46233	7.5	33.8	26	82	10.57	26.28	14.22	2.7	584.51	15.29	0.03
Canada	4	4	2	2	2	0	3	3	3	0	3	2	5	2	3	1	5	0	-2	37.1	46233	7.5	33.8	26	82	10.57	26.28	14.22	2.7	584.51	15.29	0.03
Canada	4	4	3	3	3	5	3	3	3	0	4	4	6	1	6	1	2	0	-1	37.1	46233	7.5	33.8	26	82	10.57	26.28	14.22	2.7	584.51	15.29	0.03
Canada	4	3	3	3	3	7	3	3	3	1	5	5	6	3	6	1	5	0	-2	37.1	46233	7.5	33.8	26	82	10.57	26.28	14.22	2.7	584.51	15.29	0.03
Canada	4	3	8	2	3	7	-1	0	-2	0	3	4	1	3	5	1	5	0	0	37.1	46233	7.5	33.8	26	82	10.57	26.28	14.22	2.7	584.51	15.29	0.03
Canada	4	4	6	2	3	4	2	3	2	1	2	1	6	2	1	1	2	0	-1	37.1	46233	7.5	33.8	26	82	10.57	26.28	14.22	2.7	584.51	15.29	0.03
Canada	4	5	4	3	3	7	1	3	2	0	3	4	4	2	2	1	4	0	1	37.1	46233	7.5	33.8	26	82	10.57	26.28	14.22	2.7	584.51	15.29	0.03
Canada	4	3	3	3	3	7	3	3	3	0	4	3	3	1	4	1	3	0	0	37.1	46233	7.5	33.8	26	82	10.57	26.28	14.22	2.7	584.51	15.29	0.03
Canada	4	4	3	3	3	0	3	3	3	0	4	4	6	3	5	1	2	0	-1	37.1	46233	7.5	33.8	26	82	10.57	26.28	14.22	2.7	584.51	15.29	0.03
Canada	4	4	3	3	2	6	3	3	2	0	3	3	6	3	4	1	4	0	0	37.1	46233	7.5	33.8	26	82	10.57	26.28	14.22	2.7	584.51	15.29	0.03
Canada	4	3	5	0	3	7	3	3	3	0	3	3	3	1	5	1	3	0	-1	37.1	46233	7.5	33.8	26	82	10.57	26.28	14.22	2.7	584.51	15.29	0.03
Canada	4	3	5	3	3	5	2	2	2	0	4	3	3	2	1	1	4	0	2	37.1	46233	7.5	33.8	26	82	10.57	26.28	14.22	2.7	584.51	15.29	0.03
Canada	4	4	3	3	3	7	3	3	-1	0	3	3	3	1	4	1	4	0	0	37.1	46233	7.5	33.8	26	82	10.57	26.28	14.22	2.7	584.51	15.29	0.03
Canada	4	2	5	3	3	7	3	3	3	0	3	2	3	1	2	1	5	0	0	37.1	46233	7.5	33.8	26	82	10.57	26.28	14.22	2.7	584.51	15.29	0.03
Canada	4	2	8	3	3	7	3	3	0	0	5	5	3	1	5	1	5	0	-1	37.1	46233	7.5	33.8	26	82	10.57	26.28	14.22	2.7	584.51	15.29	0.03
Canada	4	1	1	3	2	7	3	3	2	0	2	3	4	2	1	1	4	0	2	37.1	46233	7.5	33.8	26	82	10.57	26.28	14.22	2.7	584.51	15.29	0.03
Canada	4	3	3	2	3	5	2	2	0	0	3	3	4	2	3	1	5	0	-1	37.1	46233	7.5	33.8	26	82	10.57	26.28	14.22	2.7	584.51	15.29	0.03
Canada	4	3	3	3	3	4	3	3	2	0	4	3	4	2	5	1	5	0	-2	37.1	46233	7.5	33.8	26	82	10.57	26.28	14.22	2.7	584.51	15.29	0.03
Canada	4	4	3	3	3	0	-3	3	3	0	5	1	5	1	6	1	5	0	1	37.1	46233	7.5	33.8	26	82	10.57	26.28	14.22	2.7	584.51	15.29	0.03
Canada	4	4	3	3	3	7	1	3	-1	0	4	3	4	3	5	1	5	0	0	37.1	46233	7.5	33.8	26	82	10.57	26.28	14.22	2.7	584.51	15.29	0.03
Canada	4	3	5	1	3	7	-1	-1	-3	0	3	3	5	1	3	1	5	0	0	37.1	46233	7.5	33.8	26	82	10.57	26.28	14.22	2.7	584.51	15.29	0.03
Canada	4	5	6	3	3	7	3	3	2	0	5	4	6	3	6	1	4	0	-1	37.1	46233	7.5	33.8	26	82	10.57	26.28	14.22	2.7	584.51	15.29	0.03
Canada	4	4	4	2	2	7	2	3	2	0	3	4	4	0	5	1	2	0	0	37.1	46233	7.5	33.8	26	82	10.57	26.28	14.22	2.7	584.51	15.29	0.03
Canada	4	4	4	1	3	0	2	3	1	0	4	4	5	1	1	1	4	0	1	37.1	46233	7.5	33.8	26	82	10.57	26.28	14.22	2.7	584.51	15.29	0.03
Canada	4	3	5	3	3	6	3	3	1	0	4	3	5	1	1	1	1	0	-1	37.1	46233	7.5	33.8	26	82	10.57	26.28	14.22	2.7	584.51	15.29	0.03
Canada	4	4	2	1	2	6	2	3	2	0	3	3	3	1	3	1	5	0	0	37.1	46233	7.5	33.8	26	82	10.57	26.28	14.22	2.7	584.51	15.29	0.03
Canada	4	4	4	2	3	7	3	2	0	0	3	2	3	1	1	1	4	0	0	37.1	46233	7.5	33.8	26	82	10.57	26.28	14.22	2.7	584.51	15.29	0.03
Canada	4	3	2	1	2	5	2	3	1	0	3	3	5	1	5	1	3	0	-2	37.1	46233	7.5	33.8	26	82	10.57	26.28	14.22	2.7	584.51	15.29	0.03
Canada	4	3	6	3	3	7	0	3	3	0	3	3	6	2	1	1	2	0	1	37.1	46233	7.5	33.8	26	82	10.57	26.28	14.22	2.7	584.51	15.29	0.03
Canada	4	3	2	3	3	7	3	3	3	1	4	3	6	3	5	1	5	0	-2	37.1	46233	7.5	33.8	26	82	10.57	26.28	14.22	2.7	584.51	15.29	0.03
Canada	4	3	4	2	2	0	-1	1	1	0	3	1	6	1	4	1	3	0	-1	37.1	46233	7.5	33.8	26	82	10.57	26.28	14.22	2.7	584.51	15.29	0.03
Canada	4	4	3	3	3	6	3	3	2	0	4	3	5	2	6	1	5	0	-1	37.1	46233	7.5	33.8	26	82	10.57	26.28	14.22	2.7	584.51	15.29	0.03
Canada	4	4	6	3	3	4	1	0	-2	0	4	4	5	2	4	1	5	0	-1	37.1	46233	7.5	33.8	26	82	10.57	26.28	14.22	2.7	584.51	15.29	0.03
Canada	4	3	5	3	3	7	2	3	3	0	3	3	4	0	1	1	1	0	0	37.1	46233	7.5	33.8	26	82	10.57	26.28	14.22	2.7	584.51	15.29	0.03
Canada	4	4	8	3	3	7	0	0	3	0	4	4	6	2	3	1	4	0	2	37.1	46233	7.5	33.8	26	82	10.57	26.28	14.22	2.7	584.51	15.29	0.03
Canada	4	1	2	3	3	7	3	3	-1	0	4	2	3	3	1	1	5	0	-1	37.1	46233	7.5	33.8	26	82	10.57	26.28	14.22	2.7	584.51	15.29	0.03
Canada	4	3	4	3	3	7	3	3	2	0	4	4	6	3	6	1	6	0	-2	37.1	46233	7.5	33.8	26	82	10.57	26.28	14.22	2.7	584.51	15.29	0.03
Canada	4	4	4	3	3	7	3	3	3	0	4	4	6	3	5	1	3	0	2	37.1	46233	7.5	33.8	26	82	10.57	26.28	14.22	2.7	584.51	15.29	0.03
Canada	4	3	6	2	3	5	2	3	3	0	3	3	5	1	6	1	3	0	-2	37.1	46233	7.5	33.8	26	82	10.57	26.28	14.22	2.7	584.51	15.29	0.03
Canada	4	4	4	3	3	2	3	3	3	0	3	1	4	3	2	1	2	0	0	37.1	46233	7.5	33.8	26	82	10.57	26.28	14.22	2.7	584.51	15.29	0.03
Canada	4	4	4	2	2	3	1	1	1	0	3	3	4	0	2	1	2	0	1	37.1	46233	7.5	33.8	26	82	10.57	26.28	14.22	2.7	584.51	15.29	0.03
Canada	4	3	2	3	3	6	2	3	2	0	5	4	4	3	1	1	5	0	-1	37.1	46233	7.5	33.8	26	82	10.57	26.28	14.22	2.7	584.51	15.29	0.03
Canada	4	7	6	1	1	3	2	2	2	0	4	3	4	3	2	1	4	0	1	37.1	46233	7.5	33.8	26	82	10.57	26.28	14.22	2.7	584.51	15.29	0.03
Canada	4	4	5	1	3	7	2	3	0	0	4	3	5	1	6	1	2	0	-1	37.1	46233	7.5	33.8	26	82	10.57	26.28	14.22	2.7	584.51	15.29	0.03
Canada	4	3	5	2	2	7	1	3	3	0	3	2	4	0	4	1	5	0	-1	37.1	46233	7.5	33.8	26	82	10.57	26.28	14.22	2.7	584.51	15.29	0.03
Canada	4	3	3	3	3	7	3	3	2	0	3	3	3	2	6	1	4	0	-2	37.1	46233	7.5	33.8	26	82	10.57	26.28	14.22	2.7	584.51	15.29	0.03
Canada	4	1	3	2	3	7	3	3	1	0	4	3	6	1	6	1	7	0	-1	37.1	46233	7.5	33.8	26	82	10.57	26.28	14.22	2.7	584.51	15.29	0.03
Canada	4	3	3	2	3	7	0	1	2	0	4	2	3	2	1	1	2	0	-1	37.1	46233	7.5	33.8	26	82	10.57	26.28	14.22	2.7	584.51	15.29	0.03
Canada	4	4	3	3	2		2	3	2	1	4	5	2	3	2	1	5	0	-1	37.1	46233	7.5	33.8	26	82	10.57	26.28	14.22	2.7	584.51	15.29	0.03
Canada	4	3	5	3	3	4	0	3	1	0	3	3	3	2	4	1	4	0	0	37.1	46233	7.5	33.8	26	82	10.57	26.28	14.22	2.7	584.51	15.29	0.03
Canada	4	5	5	2	3	7	2	3	2	0	3	3	4	1	3	1	5	0	-1	37.1	46233	7.5	33.8	26	82	10.57	26.28	14.22	2.7	584.51	15.29	0.03
Canada	4	2	2	1	2	7	0	1	0	0	3	4	4	1	3	1	5	0	-1	37.1	46233	7.5	33.8	26	82	10.57	26.28	14.22	2.7	584.51	15.29	0.03
Canada	4	3	4	2	2	7	1	1	1	0	3	3	4	0	2	1	4	0	0	37.1	46233	7.5	33.8	26	82	10.57	26.28	14.22	2.7	584.51	15.29	0.03
Canada	4	3	5	2	3	7	3	3	3	1	4	3	6	3	3	1	6	0	1	37.1	46233	7.5	33.8	26	82	10.57	26.28	14.22	2.7	584.51	15.29	0.03
Canada	4	4	4	3	3	0	2	3	3	0	3	2	6	3	5	1	4	0	1	37.1	46233	7.5	33.8	26	82	10.57	26.28	14.22	2.7	584.51	15.29	0.03
Canada	4	7	5	3	3	3	3	3	3	0	4	3	6	3	5	1	4	0	0	37.1	46233	7.5	33.8	26	82	10.57	26.28	14.22	2.7	584.51	15.29	0.03
Canada	4	3	5	2	3	6	-1	3	3	0	4	3	2	-3	6	1	2	0	-2	37.1	46233	7.5	33.8	26	82	10.57	26.28	14.22	2.7	584.51	15.29	0.03
Canada	4	4	6	3	3	7	3	3	3	0	5	5	6	3	1	1	2	0	0	37.1	46233	7.5	33.8	26	82	10.57	26.28	14.22	2.7	584.51	15.29	0.03
Canada	4	4	4	1	1	1	1	1	1	0	4	3	4	1	3	1	6	0	0	37.1	46233	7.5	33.8	26	82	10.57	26.28	14.22	2.7	584.51	15.29	0.03
Canada	4	2	1	-3	3	0	-3	-1	3	0	5	4	3	-3	3	1	5	0	1	37.1	46233	7.5	33.8	26	82	10.57	26.28	14.22	2.7	584.51	15.29	0.03
Canada	4	4	3	3	3	7	1	2	1	0	4	3	5	2	5	1	6	0	-2	37.1	46233	7.5	33.8	26	82	10.57	26.28	14.22	2.7	584.51	15.29	0.03
Canada	4	5	5	3	3	3	1	3	1	0	5	5	4	1	5	1	4	0	-2	37.1	46233	7.5	33.8	26	82	10.57	26.28	14.22	2.7	584.51	15.29	0.03
Canada	4	4	6	3	3	6	0	3	-1	1	4	3	4	-1	1	1	4	0	1	37.1	46233	7.5	33.8	26	82	10.57	26.28	14.22	2.7	584.51	15.29	0.03
Canada	4	4	4	0	3	6	3	3	2	0	3	2	5	2	3	1	2	0	0	37.1	46233	7.5	33.8	26	82	10.57	26.28	14.22	2.7	584.51	15.29	0.03
Canada	4	5	6	3	3	7	3	3	2	0	4	3	5	0	5	1	4	0	2	37.1	46233	7.5	33.8	26	82	10.57	26.28	14.22	2.7	584.51	15.29	0.03
Canada	4	5	5	3	3	7	2	2	2	0	3	3	5	1	4	1	5	0	1	37.1	46233	7.5	33.8	26	82	10.57	26.28	14.22	2.7	584.51	15.29	0.03
Canada	4	2	5	3	3	7	0	3	3	0	5	4	5	3	4	1	5	0	1	37.1	46233	7.5	33.8	26	82	10.57	26.28	14.22	2.7	584.51	15.29	0.03
Canada	4	5	6	3	3	7	2	3	-2	0	3	3	3	1	2	1	5	0	1	37.1	46233	7.5	33.8	26	82	10.57	26.28	14.22	2.7	584.51	15.29	0.03
Canada	4	7	8	2	2	6	0	2	1	0	3	3	5	3	4	1	4	0	1	37.1	46233	7.5	33.8	26	82	10.57	26.28	14.22	2.7	584.51	15.29	0.03
Canada	4	4	7	3	3	7	2	3	3	0	4	4	6	3	6	1	5	0	0	37.1	46233	7.5	33.8	26	82	10.57	26.28	14.22	2.7	584.51	15.29	0.03
Canada	4	4	7	3	3	6	0	2	2	0	3	3	4	3	5	1	2	0	0	37.1	46233	7.5	33.8	26	82	10.57	26.28	14.22	2.7	584.51	15.29	0.03
Canada	4	4	8	3	3	7	0	3	3	0	5	5	6	3	4	1	4	0	-2	37.1	46233	7.5	33.8	26	82	10.57	26.28	14.22	2.7	584.51	15.29	0.03
Canada	4	5	4	3	3	2	3	3	3	0	2	1	5	1	1	1	4	0	0	37.1	46233	7.5	33.8	26	82	10.57	26.28	14.22	2.7	584.51	15.29	0.03
Canada	4	4	4	3	3	7	3	3	3	0	4	4	2	1	5	1	4	0	0	37.1	46233	7.5	33.8	26	82	10.57	26.28	14.22	2.7	584.51	15.29	0.03
Canada	4	3	3	3	3	7	2	2	1	0	4	4	6	1	6	1	2	0	-1	37.1	46233	7.5	33.8	26	82	10.57	26.28	14.22	2.7	584.51	15.29	0.03
Canada	4	5	4	2	2	7	-2	3	0	0	4	4	4	2	3	1	2	0	0	37.1	46233	7.5	33.8	26	82	10.57	26.28	14.22	2.7	584.51	15.29	0.03
Canada	4	8	8	3	2	7	1	2	3	2	5	3	5	3	2	1	5	0	2	37.1	46233	7.5	33.8	26	82	10.57	26.28	14.22	2.7	584.51	15.29	0.03
Canada	4	4	3	3	3	7	3	3	1	0	4	3	6	3	5	1	2	0	-1	37.1	46233	7.5	33.8	26	82	10.57	26.28	14.22	2.7	584.51	15.29	0.03
Canada	4	4	6	2	2	5	1	-1	0	1	4	4	1	2	1	1	5	0	0	37.1	46233	7.5	33.8	26	82	10.57	26.28	14.22	2.7	584.51	15.29	0.03
Canada	4	5	5	3	1	6	-2	3	3	0	3	4	6	1	4	1	4	0	1	37.1	46233	7.5	33.8	26	82	10.57	26.28	14.22	2.7	584.51	15.29	0.03
Canada	4	6	6	3	3	7	3	3	3	0	5	5	3	3	2	1	2	0	1	37.1	46233	7.5	33.8	26	82	10.57	26.28	14.22	2.7	584.51	15.29	0.03
Canada	4	3	5	3	2	2	2	2	2	0	3	2	4	2	5	1	3	0	0	37.1	46233	7.5	33.8	26	82	10.57	26.28	14.22	2.7	584.51	15.29	0.03
Canada	4	3	1	3	3	7	3	3	3	0	3	3	5	0	6	1	3	0	-2	37.1	46233	7.5	33.8	26	82	10.57	26.28	14.22	2.7	584.51	15.29	0.03
Canada	4	5	6	3	1	6	1	2	1	0	4	3	4	1	1	1	5	0	1	37.1	46233	7.5	33.8	26	82	10.57	26.28	14.22	2.7	584.51	15.29	0.03
Canada	4	4	5	3	3	7	2	3	0	0	4	3	6	3	3	1	6	0	1	37.1	46233	7.5	33.8	26	82	10.57	26.28	14.22	2.7	584.51	15.29	0.03
Canada	4	5	5	0	0		0	-1	-1	0	3	3	3	0	2	1	4	0	0	37.1	46233	7.5	33.8	26	82	10.57	26.28	14.22	2.7	584.51	15.29	0.03
Canada	4	1	1	3	3	7	3	3	3	0	5	5	6	3	5	1	2	0	-2	37.1	46233	7.5	33.8	26	82	10.57	26.28	14.22	2.7	584.51	15.29	0.03
Canada	4	3	4	3	3	7	3	3	3	0	4	5	4	2	4	1	4	0	-1	37.1	46233	7.5	33.8	26	82	10.57	26.28	14.22	2.7	584.51	15.29	0.03
Canada	4	3	3	3	3	7	2	3	1	1	3	2	1	1	1	1	2	0	0	37.1	46233	7.5	33.8	26	82	10.57	26.28	14.22	2.7	584.51	15.29	0.03
Canada	4	3	5	2	3	7	3	2	2	0	3	4	4	1	6	1	6	0	1	37.1	46233	7.5	33.8	26	82	10.57	26.28	14.22	2.7	584.51	15.29	0.03
Canada	4	3	6	2	2	6	2	3	3	0	5	4	4	2	6	1	3	0	0	37.1	46233	7.5	33.8	26	82	10.57	26.28	14.22	2.7	584.51	15.29	0.03
Canada	4	3	5	3	3	6	-1	3	1	0	3	3	4	1	2	1	3	0	1	37.1	46233	7.5	33.8	26	82	10.57	26.28	14.22	2.7	584.51	15.29	0.03
Canada	4	4	5	2	2	7	3	3	1	0	3	3	3	2	5	1	5	0	-1	37.1	46233	7.5	33.8	26	82	10.57	26.28	14.22	2.7	584.51	15.29	0.03
Canada	4	4	5	3	3	7	3	3	3	0	4	4	6	3	6	1	2	0	-1	37.1	46233	7.5	33.8	26	82	10.57	26.28	14.22	2.7	584.51	15.29	0.03
Canada	4	3	3	2	3	4	1	3	2	0	4	3	5	0	3	1	3	0	-1	37.1	46233	7.5	33.8	26	82	10.57	26.28	14.22	2.7	584.51	15.29	0.03
Canada	4	3	4	3	3	7	1	2	1	0	3	3	4	2	6	1	2	0	-1	37.1	46233	7.5	33.8	26	82	10.57	26.28	14.22	2.7	584.51	15.29	0.03
Canada	4	4	7	3	3	5	3	3	3	0	5	4	5	3	6	1	4	0	-2	37.1	46233	7.5	33.8	26	82	10.57	26.28	14.22	2.7	584.51	15.29	0.03
Canada	4	4	5	3	3	7	2	2	1	0	4	3	5	2	5	1	2	0	-1	37.1	46233	7.5	33.8	26	82	10.57	26.28	14.22	2.7	584.51	15.29	0.03
Canada	4	3	8	2	2	4	2	3	3	0	4	3	6	1	1	1	2	0	1	37.1	46233	7.5	33.8	26	82	10.57	26.28	14.22	2.7	584.51	15.29	0.03
Canada	4	4	2	3	3	7	2	3	1	0	4	4	6	-1	6	1	4	0	-1	37.1	46233	7.5	33.8	26	82	10.57	26.28	14.22	2.7	584.51	15.29	0.03
Canada	4	5	3	3	3	5	1	3	3	0	4	3	3	-1	1	1	4	0	-1	37.1	46233	7.5	33.8	26	82	10.57	26.28	14.22	2.7	584.51	15.29	0.03
Canada	4	4	6	3	3	6	3	3	3	0	3	3	4	1	1	1	4	0	1	37.1	46233	7.5	33.8	26	82	10.57	26.28	14.22	2.7	584.51	15.29	0.03
Canada	4	3	3	3	3	0	0	3	2	0	4	3	5	1	6	1	2	0	-1	37.1	46233	7.5	33.8	26	82	10.57	26.28	14.22	2.7	584.51	15.29	0.03
Canada	4	4	7	3	3	4	3	3	3	0	4	4	2	2	5	1	4	0	2	37.1	46233	7.5	33.8	26	82	10.57	26.28	14.22	2.7	584.51	15.29	0.03
Canada	4	2	5	3	3	7	2	3	3	1	4	4	6	3	5	1	5	0	1	37.1	46233	7.5	33.8	26	82	10.57	26.28	14.22	2.7	584.51	15.29	0.03
Canada	4	4	4	3	3	7	3	3	3	0	4	4	4	2	5	1	2	0	0	37.1	46233	7.5	33.8	26	82	10.57	26.28	14.22	2.7	584.51	15.29	0.03
Canada	4	2	8	3	3	7	-3	2	-3	0	5	5	6	2	1	1	5	0	2	37.1	46233	7.5	33.8	26	82	10.57	26.28	14.22	2.7	584.51	15.29	0.03
Canada	4	3	3	2	3	6	3	3	1	0	4	3	3	2	1	1	5	0	-1	37.1	46233	7.5	33.8	26	82	10.57	26.28	14.22	2.7	584.51	15.29	0.03
Canada	4	3	3	3	3	6	1	3	2	0	4	4	6	3	6	1	3	0	0	37.1	46233	7.5	33.8	26	82	10.57	26.28	14.22	2.7	584.51	15.29	0.03
Canada	4	4	4	2	2	6	0	2	0	0	3	3	3	2	1	1	1	0	-1	37.1	46233	7.5	33.8	26	82	10.57	26.28	14.22	2.7	584.51	15.29	0.03
Canada	4	3	4	0	0		0	0	0	0	3	2	4	2	2	1	2	0	0	37.1	46233	7.5	33.8	26	82	10.57	26.28	14.22	2.7	584.51	15.29	0.03
Canada	4	4	4	-2	2	7	-3	3	3	0	5	4	2	-3	3	1	6	0	-2	37.1	46233	7.5	33.8	26	82	10.57	26.28	14.22	2.7	584.51	15.29	0.03
Canada	4	4	6	2	2	7	3	3	2	0	3	3	2	2	6	1	6	0	-1	37.1	46233	7.5	33.8	26	82	10.57	26.28	14.22	2.7	584.51	15.29	0.03
Canada	4	4	6	3	3	0	-1	3	3	0	3	3	6	3	1	1	1	0	0	37.1	46233	7.5	33.8	26	82	10.57	26.28	14.22	2.7	584.51	15.29	0.03
Canada	4	3	6	2	3	7	1	3	2	0	3	3	4	2	5	1	3	0	-1	37.1	46233	7.5	33.8	26	82	10.57	26.28	14.22	2.7	584.51	15.29	0.03
Canada	4	7	7	0	3	7	3	3	3	0	4	3	5	-3	5	1	3	0	1	37.1	46233	7.5	33.8	26	82	10.57	26.28	14.22	2.7	584.51	15.29	0.03
Canada	4	5	6	3	3	6	3	2	1	0	3	2	4	3	3	1	5	0	1	37.1	46233	7.5	33.8	26	82	10.57	26.28	14.22	2.7	584.51	15.29	0.03
Canada	4	2	5	3	3	6	3	3	3	0	4	4	6	3	1	1	5	0	-1	37.1	46233	7.5	33.8	26	82	10.57	26.28	14.22	2.7	584.51	15.29	0.03
Canada	4	2	2	3	3	0	1	1	2	1	4	3	5	2	3	1	4	0	-1	37.1	46233	7.5	33.8	26	82	10.57	26.28	14.22	2.7	584.51	15.29	0.03
Canada	4	4	4	3	3	6	0	3	2	0	5	3	6	1	4	1	2	0	0	37.1	46233	7.5	33.8	26	82	10.57	26.28	14.22	2.7	584.51	15.29	0.03
Canada	4	6	5	3	3	7	3	3	1	0	4	3	4	1	3	1	2	0	0	37.1	46233	7.5	33.8	26	82	10.57	26.28	14.22	2.7	584.51	15.29	0.03
Canada	4	3	2	2	3	6	1	2	-1	0	4	3	5	2	2	1	5	0	-2	37.1	46233	7.5	33.8	26	82	10.57	26.28	14.22	2.7	584.51	15.29	0.03
Canada	4	3	6	3	3	7	3	3	2	1	4	4	5	2	1	1	4	0	-2	37.1	46233	7.5	33.8	26	82	10.57	26.28	14.22	2.7	584.51	15.29	0.03
Canada	4	2	2	1	0	5	-3	3	1	0	4	4	5	2	5	1	6	0	-1	37.1	46233	7.5	33.8	26	82	10.57	26.28	14.22	2.7	584.51	15.29	0.03
Canada	4	3	5	3	3	6	-1	2	0	0	3	3	5	1	5	1	3	0	1	37.1	46233	7.5	33.8	26	82	10.57	26.28	14.22	2.7	584.51	15.29	0.03
Canada	4	3	3	3	3	7	0	1	1	0	5	3	6	2	6	1	2	0	-1	37.1	46233	7.5	33.8	26	82	10.57	26.28	14.22	2.7	584.51	15.29	0.03
Canada	4	3	3	3	3	0	3	3	3	0	5	5	6	3	6	1	2	0	1	37.1	46233	7.5	33.8	26	82	10.57	26.28	14.22	2.7	584.51	15.29	0.03
Canada	4	4	1	3	3	7	3	3	3	0	4	4	6	3	6	1	2	0	-1	37.1	46233	7.5	33.8	26	82	10.57	26.28	14.22	2.7	584.51	15.29	0.03
Canada	4	3	3	-1	0	2	0	-1	0	0	3	3	3	-2	2	1	4	0	0	37.1	46233	7.5	33.8	26	82	10.57	26.28	14.22	2.7	584.51	15.29	0.03
Canada	4	4	3	3	3	7	-2	-2	-2	0	4	4	4	2	5	1	2	0	-1	37.1	46233	7.5	33.8	26	82	10.57	26.28	14.22	2.7	584.51	15.29	0.03
Canada	4	3	6	3	3	7	1	3	2	0	4	3	6	-1	5	1	4	0	1	37.1	46233	7.5	33.8	26	82	10.57	26.28	14.22	2.7	584.51	15.29	0.03
Canada	4	4	5	3	3	6	3	3	2	0	5	2	6	1	6	1	3	0	-2	37.1	46233	7.5	33.8	26	82	10.57	26.28	14.22	2.7	584.51	15.29	0.03
Canada	4	1	6	3	3	7	1	3	3	0	3	3	4	1	6	1	3	0	2	37.1	46233	7.5	33.8	26	82	10.57	26.28	14.22	2.7	584.51	15.29	0.03
Canada	4	1	2	3	3	7	3	3	3	0	5	4	5	0	1	1	2	0	2	37.1	46233	7.5	33.8	26	82	10.57	26.28	14.22	2.7	584.51	15.29	0.03
Canada	4	4	4	1	1	7	0	3	3	0	3	3	3	-1	4	1	3	0	0	37.1	46233	7.5	33.8	26	82	10.57	26.28	14.22	2.7	584.51	15.29	0.03
Canada	4	3	5	2	2	5	1	1	0	0	4	4	3	2	6	1	2	0	1	37.1	46233	7.5	33.8	26	82	10.57	26.28	14.22	2.7	584.51	15.29	0.03
Canada	4	4	4	3	3	7	3	3	3	0	5	4	6	2	6	1	2	0	-2	37.1	46233	7.5	33.8	26	82	10.57	26.28	14.22	2.7	584.51	15.29	0.03
Canada	4	5	5	1	3	7	0	2	2	0	4	3	4	2	3	1	3	0	1	37.1	46233	7.5	33.8	26	82	10.57	26.28	14.22	2.7	584.51	15.29	0.03
China	5	1	5	1	2	5	1	1	2	0	3	2	6	3	1	1	4	0	2	1392.7	9771	4.3	38.5	15	77	5.15	43.33	36.05	4.2	58.12	3.22	0.06
China	5	1	3	3	3	0	0	3	3	0	4	3	5	3	1	1	5	0	1	1392.7	9771	4.3	38.5	15	77	5.15	43.33	36.05	4.2	58.12	3.22	0.06
China	5	3	5	3	3	5	2	3	3	0	4	3	5	1	1	1	5	0	0	1392.7	9771	4.3	38.5	15	77	5.15	43.33	36.05	4.2	58.12	3.22	0.06
China	5	1	1	3	3	5	3	3	3	0	3	3	5	3	1	1	5	0	-1	1392.7	9771	4.3	38.5	15	77	5.15	43.33	36.05	4.2	58.12	3.22	0.06
China	5	3	3	2	2	0	2	2	2	1	3	2	6	2	1	1	2	0	1	1392.7	9771	4.3	38.5	15	77	5.15	43.33	36.05	4.2	58.12	3.22	0.06
China	5	1	6	3	3	4	-3	3	3	0	3	3	4	-1	1	1	4	0	2	1392.7	9771	4.3	38.5	15	77	5.15	43.33	36.05	4.2	58.12	3.22	0.06
China	5	4	5	3	2	3	0	3	2	0	2	2	4	2	1	1	4	0	-1	1392.7	9771	4.3	38.5	15	77	5.15	43.33	36.05	4.2	58.12	3.22	0.06
China	5	2	3	2	3	5	1	2	2	0	3	2	4	2	1	1	4	0	-1	1392.7	9771	4.3	38.5	15	77	5.15	43.33	36.05	4.2	58.12	3.22	0.06
China	5	4	7	3	3	0	1	3	3	0	3	3	6	-1	3	1	2	0	-1	1392.7	9771	4.3	38.5	15	77	5.15	43.33	36.05	4.2	58.12	3.22	0.06
China	5	1	1	3	3	5	3	3	3	0	2	3	6	3	1	1	5	0	1	1392.7	9771	4.3	38.5	15	77	5.15	43.33	36.05	4.2	58.12	3.22	0.06
China	5	3	5	2	1	4	2	1	2	0	4	3	5	2	1	1	4	0	1	1392.7	9771	4.3	38.5	15	77	5.15	43.33	36.05	4.2	58.12	3.22	0.06
China	5	3	4	3	3	6	-3	3	3	0	4	2	5	-1	1	1	6	0	-1	1392.7	9771	4.3	38.5	15	77	5.15	43.33	36.05	4.2	58.12	3.22	0.06
China	5	1	1	2	3	4	2	2	1	0	3	2	5	3	1	1	4	0	-1	1392.7	9771	4.3	38.5	15	77	5.15	43.33	36.05	4.2	58.12	3.22	0.06
China	5	1	4	3	3	4	1	0	0	1	3	3	6	2	3	1	2	0	0	1392.7	9771	4.3	38.5	15	77	5.15	43.33	36.05	4.2	58.12	3.22	0.06
China	5	3	7	2	3	3	-1	1	0	0	3	2	4	0	3	1	3	0	1	1392.7	9771	4.3	38.5	15	77	5.15	43.33	36.05	4.2	58.12	3.22	0.06
China	5	3	2	3	3	0	2	1	1	0	3	2	4	2	1	1	5	0	2	1392.7	9771	4.3	38.5	15	77	5.15	43.33	36.05	4.2	58.12	3.22	0.06
China	5	3	4	3	3	6	2	3	2	0	3	2	5	2	3	1	2	0	-1	1392.7	9771	4.3	38.5	15	77	5.15	43.33	36.05	4.2	58.12	3.22	0.06
China	5	3	6	2	2	0	2	2	2	0	3	2	4	1	4	1	3	0	-1	1392.7	9771	4.3	38.5	15	77	5.15	43.33	36.05	4.2	58.12	3.22	0.06
China	5	1	4	3	2	5	2	1	3	0	3	2	6	2	1	1	4	0	1	1392.7	9771	4.3	38.5	15	77	5.15	43.33	36.05	4.2	58.12	3.22	0.06
China	5	1	1	2	2	3	2	1	0	0	3	2	5	1	4	1	4	0	-1	1392.7	9771	4.3	38.5	15	77	5.15	43.33	36.05	4.2	58.12	3.22	0.06
China	5	3	3	2	1	6	1	2	2	0	4	3	5	3	1	1	5	0	0	1392.7	9771	4.3	38.5	15	77	5.15	43.33	36.05	4.2	58.12	3.22	0.06
China	5	1	1	2	1	4	1	1	2	0	2	2	4	1	3	1	5	0	0	1392.7	9771	4.3	38.5	15	77	5.15	43.33	36.05	4.2	58.12	3.22	0.06
China	5	3	4	2	3	4	1	3	3	0	4	2	6	3	1	1	4	0	0	1392.7	9771	4.3	38.5	15	77	5.15	43.33	36.05	4.2	58.12	3.22	0.06
China	5	1	5	3	2	4	0	2	2	0	2	2	4	2	3	1	5	0	0	1392.7	9771	4.3	38.5	15	77	5.15	43.33	36.05	4.2	58.12	3.22	0.06
China	5	3	8	3	3	4	1	3	3	0	4	2	5	-2	1	1	5	0	-1	1392.7	9771	4.3	38.5	15	77	5.15	43.33	36.05	4.2	58.12	3.22	0.06
China	5	3	4	1	1	6	2	2	2	0	3	2	5	2	1	1	4	0	1	1392.7	9771	4.3	38.5	15	77	5.15	43.33	36.05	4.2	58.12	3.22	0.06
China	5	3	6	1	1	3	0	-1	0	0	3	2	3	1	1	1	4	0	0	1392.7	9771	4.3	38.5	15	77	5.15	43.33	36.05	4.2	58.12	3.22	0.06
China	5	4	7	1	3	3	0	2	3	1	3	2	5	1	1	1	5	0	0	1392.7	9771	4.3	38.5	15	77	5.15	43.33	36.05	4.2	58.12	3.22	0.06
China	5	2	5	2	3	5	1	1	2	0	3	3	5	0	1	1	5	0	1	1392.7	9771	4.3	38.5	15	77	5.15	43.33	36.05	4.2	58.12	3.22	0.06
China	5	3	4	3	1	4	0	1	2	0	4	2	4	2	1	1	4	0	1	1392.7	9771	4.3	38.5	15	77	5.15	43.33	36.05	4.2	58.12	3.22	0.06
China	5	1	5	3	3	4	2	3	2	0	4	3	6	3	1	1	4	0	0	1392.7	9771	4.3	38.5	15	77	5.15	43.33	36.05	4.2	58.12	3.22	0.06
China	5	3	4	3	2	0	2	3	3	0	4	2	6	2	1	1	4	0	-1	1392.7	9771	4.3	38.5	15	77	5.15	43.33	36.05	4.2	58.12	3.22	0.06
China	5	4	3	3	3	5	1	1	1	0	3	2	5	2	3	1	3	0	-1	1392.7	9771	4.3	38.5	15	77	5.15	43.33	36.05	4.2	58.12	3.22	0.06
China	5	2	1	2	3	4	0	-1	-1	0	3	3	5	2	1	1	5	0	-2	1392.7	9771	4.3	38.5	15	77	5.15	43.33	36.05	4.2	58.12	3.22	0.06
China	5	1	3	2	1	4	0	3	1	0	4	3	6	1	1	1	5	0	0	1392.7	9771	4.3	38.5	15	77	5.15	43.33	36.05	4.2	58.12	3.22	0.06
China	5	3	7	2	2	2	2	2	-3	0	3	3	6	3	3	1	4	0	1	1392.7	9771	4.3	38.5	15	77	5.15	43.33	36.05	4.2	58.12	3.22	0.06
China	5	2	4	3	2	0	2	0	-1	0	3	2	4	3	1	1	4	0	0	1392.7	9771	4.3	38.5	15	77	5.15	43.33	36.05	4.2	58.12	3.22	0.06
China	5	2	7	3	3	4	3	3	3	0	3	2	4	3	1	1	4	0	1	1392.7	9771	4.3	38.5	15	77	5.15	43.33	36.05	4.2	58.12	3.22	0.06
China	5	4	5	3	3	0	2	3	3	0	2	2	4	-3	3	1	4	0	-2	1392.7	9771	4.3	38.5	15	77	5.15	43.33	36.05	4.2	58.12	3.22	0.06
China	5	3	4	2	2	3	0	-1	2	0	2	2	4	2	1	1	4	0	-1	1392.7	9771	4.3	38.5	15	77	5.15	43.33	36.05	4.2	58.12	3.22	0.06
China	5	1	4	2	3	3	-2	0	1	0	3	3	5	2	1	1	5	0	-1	1392.7	9771	4.3	38.5	15	77	5.15	43.33	36.05	4.2	58.12	3.22	0.06
China	5	4	6	2	3	5	1	2	2	2	2	2	5	2	2	1	4	0	1	1392.7	9771	4.3	38.5	15	77	5.15	43.33	36.05	4.2	58.12	3.22	0.06
China	5	1	6	2	3	6	2	3	3	0	4	2	6	3	1	1	5	0	0	1392.7	9771	4.3	38.5	15	77	5.15	43.33	36.05	4.2	58.12	3.22	0.06
China	5	3	8	-1	2	2	-1	1	2	1	4	2	5	2	1	1	5	0	2	1392.7	9771	4.3	38.5	15	77	5.15	43.33	36.05	4.2	58.12	3.22	0.06
China	5	1	8	3	3	7	-3	3	3	0	3	2	6	3	3	1	5	0	1	1392.7	9771	4.3	38.5	15	77	5.15	43.33	36.05	4.2	58.12	3.22	0.06
China	5	2	5	2	2	3	-1	2	1	0	2	2	5	1	1	1	4	0	-1	1392.7	9771	4.3	38.5	15	77	5.15	43.33	36.05	4.2	58.12	3.22	0.06
China	5	2	2	2	3	6	-1	0	1	0	3	3	5	1	1	1	4	0	-1	1392.7	9771	4.3	38.5	15	77	5.15	43.33	36.05	4.2	58.12	3.22	0.06
China	5	3	5	2	2	6	0	2	1	0	3	3	4	2	3	1	2	0	-1	1392.7	9771	4.3	38.5	15	77	5.15	43.33	36.05	4.2	58.12	3.22	0.06
China	5	4	2	3	3	0	3	2	2	1	5	4	6	-1	1	1	4	0	-2	1392.7	9771	4.3	38.5	15	77	5.15	43.33	36.05	4.2	58.12	3.22	0.06
China	5	2	1	2	2	5	-1	1	1	0	2	2	4	0	1	1	5	0	2	1392.7	9771	4.3	38.5	15	77	5.15	43.33	36.05	4.2	58.12	3.22	0.06
China	5	4	5	1	3	5	1	3	2	0	3	3	6	2	1	1	5	0	-1	1392.7	9771	4.3	38.5	15	77	5.15	43.33	36.05	4.2	58.12	3.22	0.06
China	5	2	3	1	3	7	-1	3	3	0	3	2	5	-1	1	1	5	0	-1	1392.7	9771	4.3	38.5	15	77	5.15	43.33	36.05	4.2	58.12	3.22	0.06
China	5	2	3	3	3	6	0	2	2	0	2	2	4	2	1	1	4	0	-1	1392.7	9771	4.3	38.5	15	77	5.15	43.33	36.05	4.2	58.12	3.22	0.06
China	5	4	5	-1	0	2	-1	-1	3	0	2	1	2	-1	4	1	1	0	0	1392.7	9771	4.3	38.5	15	77	5.15	43.33	36.05	4.2	58.12	3.22	0.06
China	5	3	4	2	3	1	1	3	3	0	3	2	4	2	1	1	5	0	-1	1392.7	9771	4.3	38.5	15	77	5.15	43.33	36.05	4.2	58.12	3.22	0.06
China	5	1	3	2	3	7	-1	3	0	0	4	3	5	3	1	1	5	0	-1	1392.7	9771	4.3	38.5	15	77	5.15	43.33	36.05	4.2	58.12	3.22	0.06
China	5	1	1	3	3	7	3	3	3	0	4	2	6	3	4	1	5	0	-1	1392.7	9771	4.3	38.5	15	77	5.15	43.33	36.05	4.2	58.12	3.22	0.06
China	5	1	2	3	3	6	2	3	3	0	2	2	6	3	3	1	4	0	-1	1392.7	9771	4.3	38.5	15	77	5.15	43.33	36.05	4.2	58.12	3.22	0.06
China	5	1	1	2	2	4	2	2	2	0	3	3	6	2	1	1	4	0	-1	1392.7	9771	4.3	38.5	15	77	5.15	43.33	36.05	4.2	58.12	3.22	0.06
China	5	1	3	3	2	5	2	1	2	0	4	2	6	2	3	1	4	0	0	1392.7	9771	4.3	38.5	15	77	5.15	43.33	36.05	4.2	58.12	3.22	0.06
China	5	3	7	2	2	1	3	2	2	2	3	3	6	3	4	1	5	0	2	1392.7	9771	4.3	38.5	15	77	5.15	43.33	36.05	4.2	58.12	3.22	0.06
China	5	5	1	3	3	5	1	0	3	0	3	2	4	1	3	1	1	0	-2	1392.7	9771	4.3	38.5	15	77	5.15	43.33	36.05	4.2	58.12	3.22	0.06
China	5	1	3	3	3	7	3	3	3	0	5	5	6	3	1	1	4	0	0	1392.7	9771	4.3	38.5	15	77	5.15	43.33	36.05	4.2	58.12	3.22	0.06
China	5	3	2	-1	2	0	-2	1	0	1	3	2	5	0	1	1	4	0	-1	1392.7	9771	4.3	38.5	15	77	5.15	43.33	36.05	4.2	58.12	3.22	0.06
China	5	3	2	3	3	5	2	3	2	0	4	2	6	3	1	1	4	0	-1	1392.7	9771	4.3	38.5	15	77	5.15	43.33	36.05	4.2	58.12	3.22	0.06
China	5	3	8	3	3	2	3	2	3	0	3	2	5	1	1	1	4	0	-1	1392.7	9771	4.3	38.5	15	77	5.15	43.33	36.05	4.2	58.12	3.22	0.06
China	5	1	8	3	3	4	3	3	3	0	3	2	4	3	2	1	4	0	1	1392.7	9771	4.3	38.5	15	77	5.15	43.33	36.05	4.2	58.12	3.22	0.06
China	5	1	1	3	3	4	2	3	3	0	4	2	5	1	1	1	5	0	2	1392.7	9771	4.3	38.5	15	77	5.15	43.33	36.05	4.2	58.12	3.22	0.06
China	5	3	4	3	3	5	-2	3	2	0	3	2	4	3	1	1	5	0	-1	1392.7	9771	4.3	38.5	15	77	5.15	43.33	36.05	4.2	58.12	3.22	0.06
China	5	5	5	0	0	0	0	0	0	0	3	2	3	-1	1	1	2	0	1	1392.7	9771	4.3	38.5	15	77	5.15	43.33	36.05	4.2	58.12	3.22	0.06
China	5	1	1	3	3	0	3	3	3	0	2	2	6	3	1	1	4	0	-1	1392.7	9771	4.3	38.5	15	77	5.15	43.33	36.05	4.2	58.12	3.22	0.06
China	5	2	3	3	2	4	-1	0	1	0	4	3	6	2	1	1	4	0	0	1392.7	9771	4.3	38.5	15	77	5.15	43.33	36.05	4.2	58.12	3.22	0.06
China	5	3	5	2	3	5	2	2	2	0	4	2	3	2	1	1	6	0	-1	1392.7	9771	4.3	38.5	15	77	5.15	43.33	36.05	4.2	58.12	3.22	0.06
China	5	3	5	1	2	2	3	2	2	0	3	2	5	-1	1	1	4	0	2	1392.7	9771	4.3	38.5	15	77	5.15	43.33	36.05	4.2	58.12	3.22	0.06
China	5	1	6	3	1	1	3	2	3	0	3	2	4	1	1	1	5	0	2	1392.7	9771	4.3	38.5	15	77	5.15	43.33	36.05	4.2	58.12	3.22	0.06
China	5	3	2	3	1	2	2	3	3	0	4	3	5	2	4	1	4	0	-1	1392.7	9771	4.3	38.5	15	77	5.15	43.33	36.05	4.2	58.12	3.22	0.06
China	5	4	6	3	3	5	1	1	2	0	3	3	4	3	2	1	4	0	1	1392.7	9771	4.3	38.5	15	77	5.15	43.33	36.05	4.2	58.12	3.22	0.06
China	5	3	8	3	3	6	3	3	3	0	3	2	5	2	4	1	4	0	0	1392.7	9771	4.3	38.5	15	77	5.15	43.33	36.05	4.2	58.12	3.22	0.06
China	5	3	5	2	2	4	1	2	1	1	3	2	5	1	1	1	3	0	1	1392.7	9771	4.3	38.5	15	77	5.15	43.33	36.05	4.2	58.12	3.22	0.06
China	5	1	3	-3	0	7	-3	0	3	2	2	2	3	2	4	1	2	0	0	1392.7	9771	4.3	38.5	15	77	5.15	43.33	36.05	4.2	58.12	3.22	0.06
China	5	3	5	3	3	5	2	3	1	0	2	2	5	2	4	1	2	0	0	1392.7	9771	4.3	38.5	15	77	5.15	43.33	36.05	4.2	58.12	3.22	0.06
China	5	3	8	3	3	5	3	3	3	1	5	4	6	3	4	1	7	0	-2	1392.7	9771	4.3	38.5	15	77	5.15	43.33	36.05	4.2	58.12	3.22	0.06
China	5	1	8	3	3	5	3	3	3	0	3	2	4	2	1	1	5	0	-1	1392.7	9771	4.3	38.5	15	77	5.15	43.33	36.05	4.2	58.12	3.22	0.06
China	5	1	1	3	3	1	3	3	3	0	2	1	5	3	1	1	2	0	0	1392.7	9771	4.3	38.5	15	77	5.15	43.33	36.05	4.2	58.12	3.22	0.06
China	5	4	5	1	1	0	1	3	3	0	3	2	6	2	1	1	5	0	1	1392.7	9771	4.3	38.5	15	77	5.15	43.33	36.05	4.2	58.12	3.22	0.06
China	5	3	5	1	2	7	2	0	1	0	3	2	5	0	1	1	4	0	1	1392.7	9771	4.3	38.5	15	77	5.15	43.33	36.05	4.2	58.12	3.22	0.06
China	5	4	5	3	3	7	-1	1	2	0	4	3	5	3	1	1	5	0	-1	1392.7	9771	4.3	38.5	15	77	5.15	43.33	36.05	4.2	58.12	3.22	0.06
China	5	3	3	3	3	0	1	2	1	0	2	2	4	2	1	1	4	0	-1	1392.7	9771	4.3	38.5	15	77	5.15	43.33	36.05	4.2	58.12	3.22	0.06
China	5	1	5	3	3	6	-1	2	2	0	4	2	4	1	4	1	7	0	0	1392.7	9771	4.3	38.5	15	77	5.15	43.33	36.05	4.2	58.12	3.22	0.06
China	5	1	1	3	3	2	3	3	3	0	4	2	6	3	3	1	1	0	1	1392.7	9771	4.3	38.5	15	77	5.15	43.33	36.05	4.2	58.12	3.22	0.06
China	5	1	4	3	3	2	3	3	3	0	4	2	4	3	1	1	5	0	-1	1392.7	9771	4.3	38.5	15	77	5.15	43.33	36.05	4.2	58.12	3.22	0.06
China	5	2	2	2	2	0	2	1	1	0	3	2	5	1	1	1	4	0	-1	1392.7	9771	4.3	38.5	15	77	5.15	43.33	36.05	4.2	58.12	3.22	0.06
China	5	2	1	3	3	3	3	3	3	0	3	2	6	3	2	1	4	0	0	1392.7	9771	4.3	38.5	15	77	5.15	43.33	36.05	4.2	58.12	3.22	0.06
China	5	3	5	3	3	4	0	2	2	0	3	3	5	1	1	1	4	0	0	1392.7	9771	4.3	38.5	15	77	5.15	43.33	36.05	4.2	58.12	3.22	0.06
China	5	1	8	3	3	3	-2	3	0	0	4	3	6	3	1	1	5	0	2	1392.7	9771	4.3	38.5	15	77	5.15	43.33	36.05	4.2	58.12	3.22	0.06
China	5	2	5	3	2	5	2	1	2	0	3	3	6	2	1	1	5	0	-1	1392.7	9771	4.3	38.5	15	77	5.15	43.33	36.05	4.2	58.12	3.22	0.06
China	5	1	4	3	3	0	1	3	3	0	4	2	6	3	1	1	5	0	-1	1392.7	9771	4.3	38.5	15	77	5.15	43.33	36.05	4.2	58.12	3.22	0.06
China	5	1	8	3	1	0	-1	0	-1	1	4	3	6	1	2	1	5	0	-1	1392.7	9771	4.3	38.5	15	77	5.15	43.33	36.05	4.2	58.12	3.22	0.06
China	5	1	1	3	2	7	-3	1	2	0	2	1	6	2	3	1	1	0	1	1392.7	9771	4.3	38.5	15	77	5.15	43.33	36.05	4.2	58.12	3.22	0.06
China	5	1	3	3	3	4	3	3	3	0	3	3	6	3	2	1	5	0	1	1392.7	9771	4.3	38.5	15	77	5.15	43.33	36.05	4.2	58.12	3.22	0.06
China	5	2	2	2	3	0	0	1	2	0	4	2	6	0	1	1	5	0	2	1392.7	9771	4.3	38.5	15	77	5.15	43.33	36.05	4.2	58.12	3.22	0.06
China	5	3	6	2	3	0	0	1	1	0	2	2	4	0	1	1	5	0	1	1392.7	9771	4.3	38.5	15	77	5.15	43.33	36.05	4.2	58.12	3.22	0.06
China	5	4	8	1	0	2	0	2	3	0	3	2	5	2	1	1	5	0	2	1392.7	9771	4.3	38.5	15	77	5.15	43.33	36.05	4.2	58.12	3.22	0.06
China	5	1	3	1	3	2	1	1	1	0	3	2	5	1	1	1	4	0	0	1392.7	9771	4.3	38.5	15	77	5.15	43.33	36.05	4.2	58.12	3.22	0.06
China	5	5	6	2	1	1	2	3	3	0	4	3	5	-1	1	1	4	0	1	1392.7	9771	4.3	38.5	15	77	5.15	43.33	36.05	4.2	58.12	3.22	0.06
China	5	3	5	3	2	0	2	1	2	0	2	2	5	1	1	1	5	0	1	1392.7	9771	4.3	38.5	15	77	5.15	43.33	36.05	4.2	58.12	3.22	0.06
China	5	1	8	3	3	7	3	3	3	0	4	2	6	3	1	1	4	0	1	1392.7	9771	4.3	38.5	15	77	5.15	43.33	36.05	4.2	58.12	3.22	0.06
China	5	3	6	3	3	2	0	2	1	2	2	2	4	2	2	1	4	0	-1	1392.7	9771	4.3	38.5	15	77	5.15	43.33	36.05	4.2	58.12	3.22	0.06
China	5	1	5	3	3	0	0	3	3	0	4	2	6	2	4	1	2	0	0	1392.7	9771	4.3	38.5	15	77	5.15	43.33	36.05	4.2	58.12	3.22	0.06
China	5	3	5	2	3	2	2	3	1	0	1	2	6	2	1	1	5	0	0	1392.7	9771	4.3	38.5	15	77	5.15	43.33	36.05	4.2	58.12	3.22	0.06
China	5	4	6	3	3	5	3	3	3	0	2	2	4	2	1	1	5	0	0	1392.7	9771	4.3	38.5	15	77	5.15	43.33	36.05	4.2	58.12	3.22	0.06
China	5	4	3	2	2	2	1	2	2	0	3	3	5	2	1	1	5	0	-1	1392.7	9771	4.3	38.5	15	77	5.15	43.33	36.05	4.2	58.12	3.22	0.06
China	5	1	2	3	3	4	-2	2	3	0	2	3	5	1	1	1	4	0	-1	1392.7	9771	4.3	38.5	15	77	5.15	43.33	36.05	4.2	58.12	3.22	0.06
China	5	2	5	3	3	7	3	2	3	0	4	2	6	2	1	1	5	0	-1	1392.7	9771	4.3	38.5	15	77	5.15	43.33	36.05	4.2	58.12	3.22	0.06
China	5	2	4	3	3	5	2	3	1	0	3	3	5	3	1	1	4	0	-2	1392.7	9771	4.3	38.5	15	77	5.15	43.33	36.05	4.2	58.12	3.22	0.06
China	5	1	4	2	0	4	0	2	2	0	2	2	6	2	1	1	5	0	0	1392.7	9771	4.3	38.5	15	77	5.15	43.33	36.05	4.2	58.12	3.22	0.06
China	5	5	5	0	0	3	0	0	0	0	2	5	3	0	4	1	1	0	0	1392.7	9771	4.3	38.5	15	77	5.15	43.33	36.05	4.2	58.12	3.22	0.06
China	5	3	5	3	1	5	-1	1	2	0	3	3	4	3	4	1	4	0	1	1392.7	9771	4.3	38.5	15	77	5.15	43.33	36.05	4.2	58.12	3.22	0.06
China	5	2	6	1	3	0	0	3	2	0	2	2	4	2	1	1	4	0	0	1392.7	9771	4.3	38.5	15	77	5.15	43.33	36.05	4.2	58.12	3.22	0.06
China	5	1	1	0	0	1	0	0	0	0	2	2	5	0	1	1	7	0	0	1392.7	9771	4.3	38.5	15	77	5.15	43.33	36.05	4.2	58.12	3.22	0.06
China	5	1	1	3	1	2	3	3	3	0	4	2	5	3	1	1	5	0	-2	1392.7	9771	4.3	38.5	15	77	5.15	43.33	36.05	4.2	58.12	3.22	0.06
China	5	3	4	0	1	5	0	0	-1	0	2	2	4	1	1	1	5	0	1	1392.7	9771	4.3	38.5	15	77	5.15	43.33	36.05	4.2	58.12	3.22	0.06
China	5	3	4	3	3	6	0	3	2	0	2	2	5	1	3	1	2	0	1	1392.7	9771	4.3	38.5	15	77	5.15	43.33	36.05	4.2	58.12	3.22	0.06
China	5	2	5	3	3	7	2	3	3	0	4	4	5	3	2	1	4	0	-1	1392.7	9771	4.3	38.5	15	77	5.15	43.33	36.05	4.2	58.12	3.22	0.06
China	5	1	3	1	3	6	1	2	3	0	2	2	4	3	4	1	5	0	-2	1392.7	9771	4.3	38.5	15	77	5.15	43.33	36.05	4.2	58.12	3.22	0.06
China	5	3	6	2	3	2	0	2	2	0	4	2	5	-1	4	1	4	0	-1	1392.7	9771	4.3	38.5	15	77	5.15	43.33	36.05	4.2	58.12	3.22	0.06
China	5	1	5	3	3	0	1	1	2	0	2	1	5	2	1	1	5	0	-1	1392.7	9771	4.3	38.5	15	77	5.15	43.33	36.05	4.2	58.12	3.22	0.06
China	5	4	8	2	1	6	-1	3	2	0	2	3	5	2	1	1	5	0	2	1392.7	9771	4.3	38.5	15	77	5.15	43.33	36.05	4.2	58.12	3.22	0.06
China	5	2	3	3	3	1	2	3	0	0	4	3	6	3	4	1	2	0	-2	1392.7	9771	4.3	38.5	15	77	5.15	43.33	36.05	4.2	58.12	3.22	0.06
China	5	1	1	-2	-1	0	-3	0	2	0	2	2	6	2	1	1	4	0	2	1392.7	9771	4.3	38.5	15	77	5.15	43.33	36.05	4.2	58.12	3.22	0.06
China	5	2	6	3	3	3	1	2	2	0	4	3	6	2	1	1	5	0	2	1392.7	9771	4.3	38.5	15	77	5.15	43.33	36.05	4.2	58.12	3.22	0.06
China	5	3	4	2	2	7	-2	2	2	0	4	2	6	0	1	1	6	0	-1	1392.7	9771	4.3	38.5	15	77	5.15	43.33	36.05	4.2	58.12	3.22	0.06
China	5	3	6	3	3	2	2	2	3	0	2	2	5	1	3	1	4	0	0	1392.7	9771	4.3	38.5	15	77	5.15	43.33	36.05	4.2	58.12	3.22	0.06
China	5	1	3	3	2	0	2	3	0	0	2	2	5	2	1	1	4	0	0	1392.7	9771	4.3	38.5	15	77	5.15	43.33	36.05	4.2	58.12	3.22	0.06
China	5	1	2	3	3	7	1	1	2	0	3	2	4	2	1	1	4	0	1	1392.7	9771	4.3	38.5	15	77	5.15	43.33	36.05	4.2	58.12	3.22	0.06
China	5	2	7	2	3	5	2	3	3	0	2	2	6	3	1	1	4	0	2	1392.7	9771	4.3	38.5	15	77	5.15	43.33	36.05	4.2	58.12	3.22	0.06
China	5	1	4	3	2	7	1	0	1	0	2	2	5	3	1	1	5	0	-1	1392.7	9771	4.3	38.5	15	77	5.15	43.33	36.05	4.2	58.12	3.22	0.06
China	5	2	6	3	3	0	2	3	3	0	3	1	5	2	1	1	4	0	1	1392.7	9771	4.3	38.5	15	77	5.15	43.33	36.05	4.2	58.12	3.22	0.06
China	5	3	6	3	3	5	3	2	0	0	3	2	6	2	2	1	4	0	1	1392.7	9771	4.3	38.5	15	77	5.15	43.33	36.05	4.2	58.12	3.22	0.06
China	5	4	5	3	3	0	3	3	3	0	2	2	6	3	3	1	2	0	1	1392.7	9771	4.3	38.5	15	77	5.15	43.33	36.05	4.2	58.12	3.22	0.06
China	5	2	5	2	1	3	-3	1	2	0	2	2	4	0	1	1	4	0	1	1392.7	9771	4.3	38.5	15	77	5.15	43.33	36.05	4.2	58.12	3.22	0.06
China	5	3	6	3	3	0	0	2	3	0	4	3	4	1	1	1	5	0	-1	1392.7	9771	4.3	38.5	15	77	5.15	43.33	36.05	4.2	58.12	3.22	0.06
China	5	4	7	2	2	4	-1	3	3	0	3	2	5	3	4	1	2	0	1	1392.7	9771	4.3	38.5	15	77	5.15	43.33	36.05	4.2	58.12	3.22	0.06
China	5	1	2	2	3	4	0	3	3	0	4	3	5	2	1	1	5	0	-1	1392.7	9771	4.3	38.5	15	77	5.15	43.33	36.05	4.2	58.12	3.22	0.06
China	5	1	4	3	2	4	2	2	3	0	2	2	5	3	1	1	4	0	2	1392.7	9771	4.3	38.5	15	77	5.15	43.33	36.05	4.2	58.12	3.22	0.06
China	5	2	3	3	2	2	0	2	3	0	3	2	5	2	1	1	4	0	0	1392.7	9771	4.3	38.5	15	77	5.15	43.33	36.05	4.2	58.12	3.22	0.06
China	5	1	5	1	3	2	2	3	2	2	3	2	5	3	1	1	4	0	0	1392.7	9771	4.3	38.5	15	77	5.15	43.33	36.05	4.2	58.12	3.22	0.06
China	5	3	5	3	2	3	0	1	2	0	4	2	6	2	1	1	5	0	2	1392.7	9771	4.3	38.5	15	77	5.15	43.33	36.05	4.2	58.12	3.22	0.06
China	5	2	8	3	3	4	2	3	3	0	3	2	4	2	1	1	4	0	2	1392.7	9771	4.3	38.5	15	77	5.15	43.33	36.05	4.2	58.12	3.22	0.06
China	5	1	3	3	3	6	3	3	2	0	3	2	4	2	1	1	5	0	-2	1392.7	9771	4.3	38.5	15	77	5.15	43.33	36.05	4.2	58.12	3.22	0.06
China	5	2	5	2	3	7	0	2	1	1	4	3	5	3	1	1	5	0	1	1392.7	9771	4.3	38.5	15	77	5.15	43.33	36.05	4.2	58.12	3.22	0.06
France	6	4	5	3	3	7	3	3	1	0	3	3	5	1	6	1	3	0	1	66.9	41464	10.4	31.6	32	83	11.31	16.62	9.38	6.5	1382.9	200.38	0.14
France	6	4	5	0	3	6	-2	3	1	1	3	3	6	2	3	1	5	0	-1	66.9	41464	10.4	31.6	32	83	11.31	16.62	9.38	6.5	1382.9	200.38	0.14
France	6	5	8	3	3	7	3	3	0	0	4	3	5	3	1	1	2	0	2	66.9	41464	10.4	31.6	32	83	11.31	16.62	9.38	6.5	1382.9	200.38	0.14
France	6	1	1	2	2	1	1	0	1	1	2	2	4	1	2	1	5	0	-2	66.9	41464	10.4	31.6	32	83	11.31	16.62	9.38	6.5	1382.9	200.38	0.14
France	6	4	4	3	3	7	-3	2	0	0	4	3	4	2	2	1	2	0	0	66.9	41464	10.4	31.6	32	83	11.31	16.62	9.38	6.5	1382.9	200.38	0.14
France	6	4	5	2	3	6	2	1	0	0	4	4	3	2	6	1	6	0	0	66.9	41464	10.4	31.6	32	83	11.31	16.62	9.38	6.5	1382.9	200.38	0.14
France	6	4	2	1	3	7	3	3	-2	0	4	4	6	1	6	1	2	0	-2	66.9	41464	10.4	31.6	32	83	11.31	16.62	9.38	6.5	1382.9	200.38	0.14
France	6	4	4	1	3	6	1	3	3	0	4	3	5	3	5	1	4	0	-1	66.9	41464	10.4	31.6	32	83	11.31	16.62	9.38	6.5	1382.9	200.38	0.14
France	6	5	4	1	3	7	2	2	2	0	4	3	4	1	1	1	2	0	-1	66.9	41464	10.4	31.6	32	83	11.31	16.62	9.38	6.5	1382.9	200.38	0.14
France	6	4	5	3	3	6	1	1	-2	0	3	4	5	3	6	1	5	0	-1	66.9	41464	10.4	31.6	32	83	11.31	16.62	9.38	6.5	1382.9	200.38	0.14
France	6	4	5	3	3	7	-2	3	3	1	4	4	3	2	6	1	6	0	-2	66.9	41464	10.4	31.6	32	83	11.31	16.62	9.38	6.5	1382.9	200.38	0.14
France	6	4	3	3	3	7	0	0	0	0	4	2	4	1	6	1	6	0	-2	66.9	41464	10.4	31.6	32	83	11.31	16.62	9.38	6.5	1382.9	200.38	0.14
France	6	5	6	2	3	7	0	3	0	1	4	3	3	1	1	1	6	0	1	66.9	41464	10.4	31.6	32	83	11.31	16.62	9.38	6.5	1382.9	200.38	0.14
France	6	4	3	3	3	3	1	1	0	0	4	3	6	2	6	1	2	0	-1	66.9	41464	10.4	31.6	32	83	11.31	16.62	9.38	6.5	1382.9	200.38	0.14
France	6	4	4	3	2	7	1	1	1	0	5	3	4	2	6	1	1	0	0	66.9	41464	10.4	31.6	32	83	11.31	16.62	9.38	6.5	1382.9	200.38	0.14
France	6	4	3	2	3	6	-1	0	0	1	3	3	3	1	2	1	6	0	-1	66.9	41464	10.4	31.6	32	83	11.31	16.62	9.38	6.5	1382.9	200.38	0.14
France	6	4	4	1	3	7	0	0	1	0	3	3	3	0	1	1	5	0	2	66.9	41464	10.4	31.6	32	83	11.31	16.62	9.38	6.5	1382.9	200.38	0.14
France	6	4	6	1	3	0	1	2	-1	2	4	3	4	-1	1	1	4	0	0	66.9	41464	10.4	31.6	32	83	11.31	16.62	9.38	6.5	1382.9	200.38	0.14
France	6	4	2	3	3	6	3	3	3	0	5	5	3	3	5	1	2	0	-1	66.9	41464	10.4	31.6	32	83	11.31	16.62	9.38	6.5	1382.9	200.38	0.14
France	6	3	5	3	3	7	0	2	0	0	4	2	4	1	6	1	1	0	-1	66.9	41464	10.4	31.6	32	83	11.31	16.62	9.38	6.5	1382.9	200.38	0.14
France	6	4	3	3	3	6	2	2	1	1	5	3	3	2	6	1	4	0	2	66.9	41464	10.4	31.6	32	83	11.31	16.62	9.38	6.5	1382.9	200.38	0.14
France	6	4	3	3	3	6	3	3	2	0	3	2	5	0	6	1	2	0	-1	66.9	41464	10.4	31.6	32	83	11.31	16.62	9.38	6.5	1382.9	200.38	0.14
France	6	5	4	1	1	7	1	1	0	1	3	2	1	1	6	1	4	0	0	66.9	41464	10.4	31.6	32	83	11.31	16.62	9.38	6.5	1382.9	200.38	0.14
France	6	4	4	3	3	7	3	3	2	0	3	3	4	0	5	1	4	0	0	66.9	41464	10.4	31.6	32	83	11.31	16.62	9.38	6.5	1382.9	200.38	0.14
France	6	3	5	2	3	0	1	3	-3	0	4	2	4	1	1	1	4	0	0	66.9	41464	10.4	31.6	32	83	11.31	16.62	9.38	6.5	1382.9	200.38	0.14
France	6	2	6	1	1	1	0	0	0	2	4	4	5	-2	1	1	6	0	1	66.9	41464	10.4	31.6	32	83	11.31	16.62	9.38	6.5	1382.9	200.38	0.14
France	6	1	3	3	3	0	-3	3	3	0	4	5	5	1	5	1	3	0	2	66.9	41464	10.4	31.6	32	83	11.31	16.62	9.38	6.5	1382.9	200.38	0.14
France	6	4	5	3	3	7	3	3	1	1	5	4	6	3	6	1	3	0	-1	66.9	41464	10.4	31.6	32	83	11.31	16.62	9.38	6.5	1382.9	200.38	0.14
France	6	4	4	1	1	7	1	1	0	0	3	2	2	1	4	1	4	0	-1	66.9	41464	10.4	31.6	32	83	11.31	16.62	9.38	6.5	1382.9	200.38	0.14
France	6	4	4	3	2	3	-2	3	0	1	4	3	5	-1	6	1	3	0	0	66.9	41464	10.4	31.6	32	83	11.31	16.62	9.38	6.5	1382.9	200.38	0.14
France	6	4	5	3	1	5	1	2	2	0	4	4	2	0	2	1	2	0	0	66.9	41464	10.4	31.6	32	83	11.31	16.62	9.38	6.5	1382.9	200.38	0.14
France	6	3	3	1	1	7	2	2	1	0	4	3	3	-1	6	1	2	0	0	66.9	41464	10.4	31.6	32	83	11.31	16.62	9.38	6.5	1382.9	200.38	0.14
France	6	1	1	3	3	0	3	3	3	0	5	4	6	0	3	1	3	0	1	66.9	41464	10.4	31.6	32	83	11.31	16.62	9.38	6.5	1382.9	200.38	0.14
France	6	3	6	2	3	7	2	2	1	0	4	4	6	1	1	1	2	0	2	66.9	41464	10.4	31.6	32	83	11.31	16.62	9.38	6.5	1382.9	200.38	0.14
France	6	4	3	3	2	6	3	1	0	0	4	4	5	2	6	1	3	0	0	66.9	41464	10.4	31.6	32	83	11.31	16.62	9.38	6.5	1382.9	200.38	0.14
France	6	5	3	1	3	7	-2	-2	-3	0	3	3	1	-1	3	1	4	0	-1	66.9	41464	10.4	31.6	32	83	11.31	16.62	9.38	6.5	1382.9	200.38	0.14
France	6									0	3				6	1		0		66.9	41464	10.4	31.6	32	83	11.31	16.62	9.38	6.5	1382.9	200.38	0.14
France	6	4	6	3	3	7	3	1	1	0	4	4	6	3	6	1	2	0	2	66.9	41464	10.4	31.6	32	83	11.31	16.62	9.38	6.5	1382.9	200.38	0.14
France	6	4	4	1	1	6	0	0	0	0	3	3	3	1	6	1	2	0	0	66.9	41464	10.4	31.6	32	83	11.31	16.62	9.38	6.5	1382.9	200.38	0.14
France	6	1	5	3	3	7		3	3	0	5	4	6	3	6	1	1	0	2	66.9	41464	10.4	31.6	32	83	11.31	16.62	9.38	6.5	1382.9	200.38	0.14
France	6	1	1	3	3	4	3	3	1	0	4	2	2	0	2	1	3	0	2	66.9	41464	10.4	31.6	32	83	11.31	16.62	9.38	6.5	1382.9	200.38	0.14
France	6	6	5	3	3	7	3	3	3	1	5	5	6	0	6	1	4	0	0	66.9	41464	10.4	31.6	32	83	11.31	16.62	9.38	6.5	1382.9	200.38	0.14
France	6	5	3	1	1	4	1	1	1	0	2	2	3	1	3	1	6	0	-1	66.9	41464	10.4	31.6	32	83	11.31	16.62	9.38	6.5	1382.9	200.38	0.14
France	6	3	2	1	-1	4	2	-1	-3	0	3	2	5	-1	1	1	2	0	-1	66.9	41464	10.4	31.6	32	83	11.31	16.62	9.38	6.5	1382.9	200.38	0.14
France	6	4	4	3	2	6	3	2	1	1	4	3	4	-1	2	1	3	0	1	66.9	41464	10.4	31.6	32	83	11.31	16.62	9.38	6.5	1382.9	200.38	0.14
France	6	6	5	-2	1	6	-1	0	0	1	4	3	4	-1	3	1	4	0	-1	66.9	41464	10.4	31.6	32	83	11.31	16.62	9.38	6.5	1382.9	200.38	0.14
France	6	2	1	1	1		3	2	-3	1	4	4	6	2	5	1	3	0	1	66.9	41464	10.4	31.6	32	83	11.31	16.62	9.38	6.5	1382.9	200.38	0.14
France	6	5	5	3	3	7	3	3	3	0	3	4	2	0	5	1	2	0	1	66.9	41464	10.4	31.6	32	83	11.31	16.62	9.38	6.5	1382.9	200.38	0.14
France	6	4	5	3	3	7	3	3	-2	1	4	3	6	1	4	1	4	0	-1	66.9	41464	10.4	31.6	32	83	11.31	16.62	9.38	6.5	1382.9	200.38	0.14
France	6	4	4	1	2	7	2	2	2	0	4	3	4	-2	6	1	3	0	1	66.9	41464	10.4	31.6	32	83	11.31	16.62	9.38	6.5	1382.9	200.38	0.14
France	6	4	4	3	3	7	2	2	2	0	3	3	2	1	5	1	2	0	1	66.9	41464	10.4	31.6	32	83	11.31	16.62	9.38	6.5	1382.9	200.38	0.14
France	6	4	4	3	3	7	3	3	1	0	5	4	5	1	6	1	3	0	-1	66.9	41464	10.4	31.6	32	83	11.31	16.62	9.38	6.5	1382.9	200.38	0.14
France	6	4	2	3	3	7	3	0	0	0	4	4	5	3	6	1	3	0	1	66.9	41464	10.4	31.6	32	83	11.31	16.62	9.38	6.5	1382.9	200.38	0.14
France	6	4	5	3	3	0	3	-3	-3	0	5	4	6	3	6	1	1	0	0	66.9	41464	10.4	31.6	32	83	11.31	16.62	9.38	6.5	1382.9	200.38	0.14
France	6	5	7	3	3	7	3	3	2	0	2	2	5	3	6	1	3	0	1	66.9	41464	10.4	31.6	32	83	11.31	16.62	9.38	6.5	1382.9	200.38	0.14
France	6	4	4	0	3	7	0	1	-2	0	4	4	4	1	5	1	2	0	-1	66.9	41464	10.4	31.6	32	83	11.31	16.62	9.38	6.5	1382.9	200.38	0.14
France	6	5	5	2	3	1	2	3	2	1	5	4	5	1	5	1	2	0	0	66.9	41464	10.4	31.6	32	83	11.31	16.62	9.38	6.5	1382.9	200.38	0.14
France	6	1	1	2	3	7	-3	0	-3	0	5	4	3	1	6	1	4	0	-2	66.9	41464	10.4	31.6	32	83	11.31	16.62	9.38	6.5	1382.9	200.38	0.14
France	6	4	5	1	0	3	1	-2	-2	1	3	3	4	0	1	1	5	0	0	66.9	41464	10.4	31.6	32	83	11.31	16.62	9.38	6.5	1382.9	200.38	0.14
France	6	2	2	3	3	5	0	3	3	0	4	3	5	1	6	1	2	0	-2	66.9	41464	10.4	31.6	32	83	11.31	16.62	9.38	6.5	1382.9	200.38	0.14
France	6	4	1	2	2	7	-3	-3	-3	0	5	2	3	2	6	1	3	0	-2	66.9	41464	10.4	31.6	32	83	11.31	16.62	9.38	6.5	1382.9	200.38	0.14
France	6	4	2	3	3	7	3	3	1	1	4	3	5	2	6	1	2	0	-2	66.9	41464	10.4	31.6	32	83	11.31	16.62	9.38	6.5	1382.9	200.38	0.14
France	6	4	3	3	2	7	1	-1	-1	1	4	4	5	-1	6	1	3	0	-1	66.9	41464	10.4	31.6	32	83	11.31	16.62	9.38	6.5	1382.9	200.38	0.14
France	6	4	7	3	3	7	3	3	0	0	5	3	5	2	6	1	3	0	2	66.9	41464	10.4	31.6	32	83	11.31	16.62	9.38	6.5	1382.9	200.38	0.14
France	6	4	5	0	0	6	-3	0	0	0	3	3	1	2	4	1	3	0	0	66.9	41464	10.4	31.6	32	83	11.31	16.62	9.38	6.5	1382.9	200.38	0.14
France	6	2	5	3	3	7	0	3	3	0	5	2	3	3	5	1	2	0	2	66.9	41464	10.4	31.6	32	83	11.31	16.62	9.38	6.5	1382.9	200.38	0.14
France	6	5	5	0	0	4	0	0	0	1	3	3	3	0	2	1	3	0	2	66.9	41464	10.4	31.6	32	83	11.31	16.62	9.38	6.5	1382.9	200.38	0.14
France	6	5	2	-1	-2		0	-3	-2	0	3	3	3	2	1	1	6	0	-1	66.9	41464	10.4	31.6	32	83	11.31	16.62	9.38	6.5	1382.9	200.38	0.14
France	6	4	4	3	3	7	3	3	-3	0	5	3	5	1	5	1	3	0	0	66.9	41464	10.4	31.6	32	83	11.31	16.62	9.38	6.5	1382.9	200.38	0.14
France	6	4	5	1	2	6	1	1	1	0	4	3	3	-1	6	1	2	0	0	66.9	41464	10.4	31.6	32	83	11.31	16.62	9.38	6.5	1382.9	200.38	0.14
France	6	4	8	3	3	7	2	3	3	0	4	2	1	-2	1	1	3	0	2	66.9	41464	10.4	31.6	32	83	11.31	16.62	9.38	6.5	1382.9	200.38	0.14
France	6	4	2	3	3	7	2	2	2	0	4	3	3	2	6	1	2	0	-1	66.9	41464	10.4	31.6	32	83	11.31	16.62	9.38	6.5	1382.9	200.38	0.14
France	6	4	8	3	3	7	-1	1	-1	0	3	4	3	-1	3	1	6	0	1	66.9	41464	10.4	31.6	32	83	11.31	16.62	9.38	6.5	1382.9	200.38	0.14
France	6	4	1	3	3	7	2	3	0	0	3	2	5	2	6	1	6	0	-2	66.9	41464	10.4	31.6	32	83	11.31	16.62	9.38	6.5	1382.9	200.38	0.14
France	6	1	5	3	3	7	3	3	3	0	5	5	6	3	6	1	1	0	-1	66.9	41464	10.4	31.6	32	83	11.31	16.62	9.38	6.5	1382.9	200.38	0.14
France	6	2	4	2	3	6	-3	3	-3	0	5	4	6	0	4	1	3	0	0	66.9	41464	10.4	31.6	32	83	11.31	16.62	9.38	6.5	1382.9	200.38	0.14
France	6	4	3	3	3	6	3	3	3	0	3	3	5	3	6	1	2	0	-1	66.9	41464	10.4	31.6	32	83	11.31	16.62	9.38	6.5	1382.9	200.38	0.14
France	6	4	4	3	3	4	1	2	2	0	4	4	5	0	1	1	3	0	0	66.9	41464	10.4	31.6	32	83	11.31	16.62	9.38	6.5	1382.9	200.38	0.14
France	6	4	4	3	3	6	3	3	-1	0	4	3	4	2	6	1	3	0	0	66.9	41464	10.4	31.6	32	83	11.31	16.62	9.38	6.5	1382.9	200.38	0.14
France	6	4	3	1	2	6	0	1	1	0	2	1	3	-1	1	1	4	0	-2	66.9	41464	10.4	31.6	32	83	11.31	16.62	9.38	6.5	1382.9	200.38	0.14
France	6	1	2	-2	-2	5	-1	-2	-1	1	4	1	5	-1	1	1	3	0	2	66.9	41464	10.4	31.6	32	83	11.31	16.62	9.38	6.5	1382.9	200.38	0.14
France	6	4	4	2	3	7	1	2	-1	1	4	4	4	3	6	1	2	0	-2	66.9	41464	10.4	31.6	32	83	11.31	16.62	9.38	6.5	1382.9	200.38	0.14
France	6	3	3	3	3	5	-2	-3	-3	0	4	3	1	3	1	1	4	0	0	66.9	41464	10.4	31.6	32	83	11.31	16.62	9.38	6.5	1382.9	200.38	0.14
France	6	4	2	3	3	7	3	3	3	0	3	1	6	3	3	1	3	0	2	66.9	41464	10.4	31.6	32	83	11.31	16.62	9.38	6.5	1382.9	200.38	0.14
France	6	4	5	1	3	1	0	1	3	1	4	3	3	0	4	1	4	0	0	66.9	41464	10.4	31.6	32	83	11.31	16.62	9.38	6.5	1382.9	200.38	0.14
France	6	4	3	3	2	7	3	1	1	0	4	1	6	2	6	1	4	0	0	66.9	41464	10.4	31.6	32	83	11.31	16.62	9.38	6.5	1382.9	200.38	0.14
France	6	2	5	3	2	3	2	3	1	0	4	3	3	1	1	1	3	0	0	66.9	41464	10.4	31.6	32	83	11.31	16.62	9.38	6.5	1382.9	200.38	0.14
France	6	4	5	3	3	7	3	1	1	0	5	3	4	3	5	1	2	0	0	66.9	41464	10.4	31.6	32	83	11.31	16.62	9.38	6.5	1382.9	200.38	0.14
France	6	4	5	2	2	7	1	1	0	0	4	3	6	3	5	1	3	0	-1	66.9	41464	10.4	31.6	32	83	11.31	16.62	9.38	6.5	1382.9	200.38	0.14
France	6	5	6	3	3	7	2	2	2	0	5	4	6	2	5	1	7	0	-2	66.9	41464	10.4	31.6	32	83	11.31	16.62	9.38	6.5	1382.9	200.38	0.14
France	6	4	5	1	2	7	0	1	0	0	3	2	2	-1	6	1	4	0	2	66.9	41464	10.4	31.6	32	83	11.31	16.62	9.38	6.5	1382.9	200.38	0.14
France	6	4	5	2	3	7	2	2	-2	0	4	3	2	2	6	1	5	0	1	66.9	41464	10.4	31.6	32	83	11.31	16.62	9.38	6.5	1382.9	200.38	0.14
France	6	6	6	3	3	7	3	3	3	1	2	3	4	1	3	1	3	0	-1	66.9	41464	10.4	31.6	32	83	11.31	16.62	9.38	6.5	1382.9	200.38	0.14
France	6	6	4	2	2	7	3	3	2	0	4	3	2	2	6	1	2	0	0	66.9	41464	10.4	31.6	32	83	11.31	16.62	9.38	6.5	1382.9	200.38	0.14
France	6	4	5	3	3	6	0	2	0	0	4	2	4	2	6	1	2	0	0	66.9	41464	10.4	31.6	32	83	11.31	16.62	9.38	6.5	1382.9	200.38	0.14
France	6	4	3	2	3	7	2	2	1	0	3	4	4	1	4	1	6	0	0	66.9	41464	10.4	31.6	32	83	11.31	16.62	9.38	6.5	1382.9	200.38	0.14
France	6	5	7	3	3	7	0	3	-3	0	5	4	6	3	5	1	3	0	2	66.9	41464	10.4	31.6	32	83	11.31	16.62	9.38	6.5	1382.9	200.38	0.14
France	6	5	6	3	3	0	-2	3	0	0	3	1	6	-1	3	1	4	0	2	66.9	41464	10.4	31.6	32	83	11.31	16.62	9.38	6.5	1382.9	200.38	0.14
France	6	3	4	1	3	5	1	2	0	1	4	3	5	3	6	1	5	0	1	66.9	41464	10.4	31.6	32	83	11.31	16.62	9.38	6.5	1382.9	200.38	0.14
France	6	3	3	2	2	7	1	1	1	1	4	4	5	1	3	1	3	0	1	66.9	41464	10.4	31.6	32	83	11.31	16.62	9.38	6.5	1382.9	200.38	0.14
France	6	4	2	3	3	7	3	3	0	0	4	3	6	2	5	1	4	0	2	66.9	41464	10.4	31.6	32	83	11.31	16.62	9.38	6.5	1382.9	200.38	0.14
France	6	1	6	3	3	7	2	3	3	0	4	4	4	2	2	1	5	0	2	66.9	41464	10.4	31.6	32	83	11.31	16.62	9.38	6.5	1382.9	200.38	0.14
France	6	4	5	3	3	7	3	3	1	0	5	3	4	0	6	1	6	0	0	66.9	41464	10.4	31.6	32	83	11.31	16.62	9.38	6.5	1382.9	200.38	0.14
France	6	4	1	3	3	7	3	2	1	0	5	5	5	2	6	1	2	0	-2	66.9	41464	10.4	31.6	32	83	11.31	16.62	9.38	6.5	1382.9	200.38	0.14
France	6	3	5	2	3	5	2	3	0	1	4	4	4	-1	2	1	6	0	-1	66.9	41464	10.4	31.6	32	83	11.31	16.62	9.38	6.5	1382.9	200.38	0.14
France	6	2	2	2	3	7	1	2	1	0	4	3	6	-1	5	1	3	0	1	66.9	41464	10.4	31.6	32	83	11.31	16.62	9.38	6.5	1382.9	200.38	0.14
France	6	4	4	3	3	7	3	3	1	0	3	2	6	-2	3	1	2	0	-1	66.9	41464	10.4	31.6	32	83	11.31	16.62	9.38	6.5	1382.9	200.38	0.14
France	6	4	7	3	3	7	3	3	3	0	4	4	2	-1	6	1	7	0	1	66.9	41464	10.4	31.6	32	83	11.31	16.62	9.38	6.5	1382.9	200.38	0.14
France	6	4	6	3	3	7	0	3	0	0	3	1	3	1	4	1	4	0	2	66.9	41464	10.4	31.6	32	83	11.31	16.62	9.38	6.5	1382.9	200.38	0.14
France	6	5	5	3	3	4	3	0	-2	1	4	3	3	1	6	1	2	0	0	66.9	41464	10.4	31.6	32	83	11.31	16.62	9.38	6.5	1382.9	200.38	0.14
France	6	4	4	3	3	7	3	3	3	0	3	3	4	3	4	1	4	0	0	66.9	41464	10.4	31.6	32	83	11.31	16.62	9.38	6.5	1382.9	200.38	0.14
France	6	4	5	3	3	7	1	1	1	0	4	3	3	0	2	1	5	0	1	66.9	41464	10.4	31.6	32	83	11.31	16.62	9.38	6.5	1382.9	200.38	0.14
France	6	1	1	3	3	6	3	3	3	0	3	5	1	3	6	1	6	0	-2	66.9	41464	10.4	31.6	32	83	11.31	16.62	9.38	6.5	1382.9	200.38	0.14
France	6	2	6	3	3	7	3	2	2	0	3	3	3	2	4	1	2	0	2	66.9	41464	10.4	31.6	32	83	11.31	16.62	9.38	6.5	1382.9	200.38	0.14
France	6	4	5	3	3	5	1	1	0	2	3	2	4	0	5	1	3	0	0	66.9	41464	10.4	31.6	32	83	11.31	16.62	9.38	6.5	1382.9	200.38	0.14
France	6	5	4	2	3	6	3	2	2	0	4	4	4	-1	2	1	4	0	-1	66.9	41464	10.4	31.6	32	83	11.31	16.62	9.38	6.5	1382.9	200.38	0.14
France	6	2	5	-1	3	7	0	1	0	0	3	1	4	2	2	1	2	0	2	66.9	41464	10.4	31.6	32	83	11.31	16.62	9.38	6.5	1382.9	200.38	0.14
France	6	4	4	3	3	7	2	3	2	0	3	3	6	-2	6	1	1	0	-1	66.9	41464	10.4	31.6	32	83	11.31	16.62	9.38	6.5	1382.9	200.38	0.14
France	6	4	4	3	3	7	3	1	0	0	5	4	5	1	6	1	6	0	-1	66.9	41464	10.4	31.6	32	83	11.31	16.62	9.38	6.5	1382.9	200.38	0.14
France	6	1	2	2	2	7	-2	2	0	0	4	3	5	0	6	1	2	0	0	66.9	41464	10.4	31.6	32	83	11.31	16.62	9.38	6.5	1382.9	200.38	0.14
France	6	4	3	3	3	6	2	1	0	0	4	3	4	2	6	1	2	0	-1	66.9	41464	10.4	31.6	32	83	11.31	16.62	9.38	6.5	1382.9	200.38	0.14
France	6	5	5	3	3	7	3	2	-3	0	3	2	3	3	6	1	3	0	0	66.9	41464	10.4	31.6	32	83	11.31	16.62	9.38	6.5	1382.9	200.38	0.14
France	6	3	2	2	3	7	1	2	-2	0	4	3	5	1	6	1	4	0	-1	66.9	41464	10.4	31.6	32	83	11.31	16.62	9.38	6.5	1382.9	200.38	0.14
France	6	2	2	0	0	0	-1	-1	-1	0	4	4	4	0	4	1	3	0	0	66.9	41464	10.4	31.6	32	83	11.31	16.62	9.38	6.5	1382.9	200.38	0.14
France	6	4	5	3	3	1	3	3	0	0	3	2	1	-2	6	1	2	0	-1	66.9	41464	10.4	31.6	32	83	11.31	16.62	9.38	6.5	1382.9	200.38	0.14
France	6	8	7	3	2	7	-3	-3	-3	4	4	1	3	3	3	1	4	0	1	66.9	41464	10.4	31.6	32	83	11.31	16.62	9.38	6.5	1382.9	200.38	0.14
France	6	2	2	3	3	7	3	3	1	1	4	4	6	-1	6	1	2	0	-2	66.9	41464	10.4	31.6	32	83	11.31	16.62	9.38	6.5	1382.9	200.38	0.14
France	6	8	8	2	0	0	0	-3	2	1	2	5	5	1	3	1	7	0	2	66.9	41464	10.4	31.6	32	83	11.31	16.62	9.38	6.5	1382.9	200.38	0.14
France	6	1	1	3	3	7	3	3	0	1	4	4	6	0	5	1	2	0	-2	66.9	41464	10.4	31.6	32	83	11.31	16.62	9.38	6.5	1382.9	200.38	0.14
France	6	4	6	2	1	6	2	3	3	2	4	3	4	-1	2	1	4	0	2	66.9	41464	10.4	31.6	32	83	11.31	16.62	9.38	6.5	1382.9	200.38	0.14
France	6	2	5	2	3	7	3	2	-2	0	3	3	2	-1	6	1	6	0	-1	66.9	41464	10.4	31.6	32	83	11.31	16.62	9.38	6.5	1382.9	200.38	0.14
France	6	3	5	3	2	7	3	2	2	0	4	3	6	2	1	1	3	0	2	66.9	41464	10.4	31.6	32	83	11.31	16.62	9.38	6.5	1382.9	200.38	0.14
France	6	3	3	1	1	7	1	1	0	0	4	3	5	3	6	1	3	0	0	66.9	41464	10.4	31.6	32	83	11.31	16.62	9.38	6.5	1382.9	200.38	0.14
France	6	4	4	3	3	6	1	3	2	0	5	4	6	2	6	1	2	0	0	66.9	41464	10.4	31.6	32	83	11.31	16.62	9.38	6.5	1382.9	200.38	0.14
France	6	3	6	3	3	0	1	0	0	1	4	3	4	-3	2	1	4	0	-2	66.9	41464	10.4	31.6	32	83	11.31	16.62	9.38	6.5	1382.9	200.38	0.14
France	6	2	2	3	3	7	3	1	1	0	4	3	5	2	5	1	6	0	-1	66.9	41464	10.4	31.6	32	83	11.31	16.62	9.38	6.5	1382.9	200.38	0.14
France	6	6	7	3	3	7	3	3	1	1	5	4	6	2	2	1	7	0	0	66.9	41464	10.4	31.6	32	83	11.31	16.62	9.38	6.5	1382.9	200.38	0.14
France	6	1	7	0	2	7	2	2	2	0	3	1	5	1	2	1	4	0	2	66.9	41464	10.4	31.6	32	83	11.31	16.62	9.38	6.5	1382.9	200.38	0.14
France	6	4	7	3	1	0	3	3	3	0	5	5	6	0	6	1	2	0	-1	66.9	41464	10.4	31.6	32	83	11.31	16.62	9.38	6.5	1382.9	200.38	0.14
France	6	3	3	1	3	1	1	1	0	0	3	3	3	3	5	1	3	0	-1	66.9	41464	10.4	31.6	32	83	11.31	16.62	9.38	6.5	1382.9	200.38	0.14
France	6	6	6	3	3	7	-3	3	3	0	1	1	3	-3	1	1	3	0	2	66.9	41464	10.4	31.6	32	83	11.31	16.62	9.38	6.5	1382.9	200.38	0.14
France	6	4	4	3	3	3	1	1	1	2	5	5	5	-1	1	1	5	0	1	66.9	41464	10.4	31.6	32	83	11.31	16.62	9.38	6.5	1382.9	200.38	0.14
France	6	4	6	1	3	2	-3	1	0	0	4	4	4	-1	5	1	3	0	1	66.9	41464	10.4	31.6	32	83	11.31	16.62	9.38	6.5	1382.9	200.38	0.14
France	6	2	2	-3	-3	7	-3	-3	-3	0	1	1	1	-3	6	1	1	0	-2	66.9	41464	10.4	31.6	32	83	11.31	16.62	9.38	6.5	1382.9	200.38	0.14
France	6	4	4	1	1	4	-3	2	2	0	5	4	4	0	2	1	6	0	0	66.9	41464	10.4	31.6	32	83	11.31	16.62	9.38	6.5	1382.9	200.38	0.14
France	6	4	7	3	3	7	-3	0	0	0	3	3	2	-3	3	1	3	0	2	66.9	41464	10.4	31.6	32	83	11.31	16.62	9.38	6.5	1382.9	200.38	0.14
France	6	5	7	1	3	7	1	1	1	1	4	3	5	1	2	1	4	0	0	66.9	41464	10.4	31.6	32	83	11.31	16.62	9.38	6.5	1382.9	200.38	0.14
France	6	4	4	3	2	0	3	1	-1	1	2	3	2	1	1	1	2	0	0	66.9	41464	10.4	31.6	32	83	11.31	16.62	9.38	6.5	1382.9	200.38	0.14
France	6	6	3	-1	0	7	2	-1	-2	1	1	1		-1	1	1	3	0	0	66.9	41464	10.4	31.6	32	83	11.31	16.62	9.38	6.5	1382.9	200.38	0.14
France	6	4	4	2	3	7	3	1	0	0	2	1	3	2	5	1	3	0	-1	66.9	41464	10.4	31.6	32	83	11.31	16.62	9.38	6.5	1382.9	200.38	0.14
France	6	2	7	1	2	7	0	3	1	1	4	4	4	1	2	1	6	0	1	66.9	41464	10.4	31.6	32	83	11.31	16.62	9.38	6.5	1382.9	200.38	0.14
France	6	6	5	3	-1	6	3	-1	-3	1	4	3	6	1	2	1	6	0	-2	66.9	41464	10.4	31.6	32	83	11.31	16.62	9.38	6.5	1382.9	200.38	0.14
France	6	1	1	3	3	7	-3	-3	-3	0	1	1	1	-3	5	1	1	0	0	66.9	41464	10.4	31.6	32	83	11.31	16.62	9.38	6.5	1382.9	200.38	0.14
France	6	4	4	3	3	6	3	1	0	0	5	4	5	1	6	1	6	0	-1	66.9	41464	10.4	31.6	32	83	11.31	16.62	9.38	6.5	1382.9	200.38	0.14
France	6	6	2	3	3	7	3	3	3	1	4	5	6	-3	4	1	6	0	-1	66.9	41464	10.4	31.6	32	83	11.31	16.62	9.38	6.5	1382.9	200.38	0.14
France	6	4	6	3	3	7	1	3	3	0	4	3	4	3	6	1	2	0	-1	66.9	41464	10.4	31.6	32	83	11.31	16.62	9.38	6.5	1382.9	200.38	0.14
France	6	1	1	-3	0	7	-3	3	0	0	4	1	1	0	6	1	2	0	2	66.9	41464	10.4	31.6	32	83	11.31	16.62	9.38	6.5	1382.9	200.38	0.14
France	6	2	2	3	3	7	0	0	0	0	3	3	4	3	6	1	3	0	0	66.9	41464	10.4	31.6	32	83	11.31	16.62	9.38	6.5	1382.9	200.38	0.14
France	6	4	1	2	3	7	3	2	1	0	4	4	4	0	6	1	4	0	-2	66.9	41464	10.4	31.6	32	83	11.31	16.62	9.38	6.5	1382.9	200.38	0.14
France	6	4	4	3	3	7	3	3	3	2	3	3	5	3	6	1	2	0	-1	66.9	41464	10.4	31.6	32	83	11.31	16.62	9.38	6.5	1382.9	200.38	0.14
France	6	4	3	2	3	7	3	3	2	0	4	3	4	0	5	1	2	0	-2	66.9	41464	10.4	31.6	32	83	11.31	16.62	9.38	6.5	1382.9	200.38	0.14
France	6	4	4	1	1	7	0	2	0	1	3	3	3	2	6	1	2	0	-1	66.9	41464	10.4	31.6	32	83	11.31	16.62	9.38	6.5	1382.9	200.38	0.14
France	6	5	5	2	3	7	2	3	3	0	3	3	4	3	6	1	1	0	1	66.9	41464	10.4	31.6	32	83	11.31	16.62	9.38	6.5	1382.9	200.38	0.14
France	6	5	5	2	3	7	0	1	0	1	5	2	4	1	6	1	6	0	-1	66.9	41464	10.4	31.6	32	83	11.31	16.62	9.38	6.5	1382.9	200.38	0.14
France	6	3	8	3	3	7	3	3	1	0	5	5	3	3	6	1	3	0	2	66.9	41464	10.4	31.6	32	83	11.31	16.62	9.38	6.5	1382.9	200.38	0.14
France	6	4	4	0	3	7	0	1	1	0	3	3	3	0	5	1	2	0	1	66.9	41464	10.4	31.6	32	83	11.31	16.62	9.38	6.5	1382.9	200.38	0.14
France	6	4	5	3	3	7	0	2	2	0	4	3	4	-1	6	1	5	0	-1	66.9	41464	10.4	31.6	32	83	11.31	16.62	9.38	6.5	1382.9	200.38	0.14
France	6	4	5	3	3	0	3	3	0	1	4	2	6	1	6	1	3	0	-1	66.9	41464	10.4	31.6	32	83	11.31	16.62	9.38	6.5	1382.9	200.38	0.14
France	6	4		3	3	7	1	1	2	1	5	4	4	1	1	1	2	0	-2	66.9	41464	10.4	31.6	32	83	11.31	16.62	9.38	6.5	1382.9	200.38	0.14
France	6	5	6	1	1		-1	0	1	0	4	4	3	0	1	1	3	0	0	66.9	41464	10.4	31.6	32	83	11.31	16.62	9.38	6.5	1382.9	200.38	0.14
France	6	5	4	3	3	7	2	3	0	1	4	3	5	2	6	1	6	0	-1	66.9	41464	10.4	31.6	32	83	11.31	16.62	9.38	6.5	1382.9	200.38	0.14
France	6	4	1	3	3	4	3	3	3	0	5	5	4	-1	1	1	7	0	2	66.9	41464	10.4	31.6	32	83	11.31	16.62	9.38	6.5	1382.9	200.38	0.14
France	6	4	2	2	2	4	2	1	2	0	4	3	4	-1	4	1	4	0	0	66.9	41464	10.4	31.6	32	83	11.31	16.62	9.38	6.5	1382.9	200.38	0.14
France	6	2	3	1	3	7	1	2	2	0	3	2	1	-1	2	1	3	0	1	66.9	41464	10.4	31.6	32	83	11.31	16.62	9.38	6.5	1382.9	200.38	0.14
France	6	1	1	1	3	2	-1	1	2	0	4	3	6	3	6	1	2	0	-1	66.9	41464	10.4	31.6	32	83	11.31	16.62	9.38	6.5	1382.9	200.38	0.14
France	6	4	2	0	1		3	3	3	0	1	4	1	3	6	1	1	0	-1	66.9	41464	10.4	31.6	32	83	11.31	16.62	9.38	6.5	1382.9	200.38	0.14
France	6	2	5	3	3	7	3	2	2	0	4	2	3	2	4	1	2	0	-1	66.9	41464	10.4	31.6	32	83	11.31	16.62	9.38	6.5	1382.9	200.38	0.14
France	6	4	7	1	3	0	-2	3	0	1	4	2	5	3	2	1	5	0	1	66.9	41464	10.4	31.6	32	83	11.31	16.62	9.38	6.5	1382.9	200.38	0.14
France	6	3	3	1	3	7	1	2	-1	0	4	3	4	2	6	1	3	0	-2	66.9	41464	10.4	31.6	32	83	11.31	16.62	9.38	6.5	1382.9	200.38	0.14
France	6	3	5	3	3	4	3	3	3	0	4	3	1	3	5	1	2	0	1	66.9	41464	10.4	31.6	32	83	11.31	16.62	9.38	6.5	1382.9	200.38	0.14
France	6	4	7	1	1	3	0	1	1	0	4	3	4	0	6	1	2	0	-1	66.9	41464	10.4	31.6	32	83	11.31	16.62	9.38	6.5	1382.9	200.38	0.14
France	6	4	4	3	3	7	0	1	1	0	5	4	3	1	4	1	3	0	-1	66.9	41464	10.4	31.6	32	83	11.31	16.62	9.38	6.5	1382.9	200.38	0.14
France	6	4	2	3	3	3	3	3	3	0	3	3	2	2	6	1	1	0	-2	66.9	41464	10.4	31.6	32	83	11.31	16.62	9.38	6.5	1382.9	200.38	0.14
France	6	4	3	-1	0	1	0	-1	-3	1	3	3	3	0	1	1	5	0	0	66.9	41464	10.4	31.6	32	83	11.31	16.62	9.38	6.5	1382.9	200.38	0.14
France	6	4	5	2	2	0	0	3	0	0	3	3	2	0	2	1	4	0	-2	66.9	41464	10.4	31.6	32	83	11.31	16.62	9.38	6.5	1382.9	200.38	0.14
France	6	4	5	2	3	7	1	3	0	1	3	3	4	1	6	1	4	0	-2	66.9	41464	10.4	31.6	32	83	11.31	16.62	9.38	6.5	1382.9	200.38	0.14
France	6	5	6	2	1	2	2	-2	-3	1	3	3	5	-2	1	1	5	0	0	66.9	41464	10.4	31.6	32	83	11.31	16.62	9.38	6.5	1382.9	200.38	0.14
France	6	4	5	3	3	7	1	1	1	0	4	4	6	3	6	1	1	0	2	66.9	41464	10.4	31.6	32	83	11.31	16.62	9.38	6.5	1382.9	200.38	0.14
France	6	4	4	3	3	4	0	1	2	0	5	4	6	-2	4	1	3	0	0	66.9	41464	10.4	31.6	32	83	11.31	16.62	9.38	6.5	1382.9	200.38	0.14
France	6	4	6	3	3	5	-3	3	0	3	4	3	4	-3	2	1	6	0	0	66.9	41464	10.4	31.6	32	83	11.31	16.62	9.38	6.5	1382.9	200.38	0.14
France	6	5	5	3	3	7	-2	3	0	1	4	3	4	3	3	1	3	0	1	66.9	41464	10.4	31.6	32	83	11.31	16.62	9.38	6.5	1382.9	200.38	0.14
France	6	4	4	3	3	7	3	3	2	0	3	1	4	3	6	1	2	0	-1	66.9	41464	10.4	31.6	32	83	11.31	16.62	9.38	6.5	1382.9	200.38	0.14
France	6	4	4	2	2	2	0	0	-3	0	3	2	6	0	2	1	2	0	2	66.9	41464	10.4	31.6	32	83	11.31	16.62	9.38	6.5	1382.9	200.38	0.14
France	6	3	8	3	3	6	0	3	0	0	5	4	4	0	1	1	4	0	2	66.9	41464	10.4	31.6	32	83	11.31	16.62	9.38	6.5	1382.9	200.38	0.14
France	6	1	5	3	2	3	-1	-1	0	0	2	3	2	-1	1	1	2	0	0	66.9	41464	10.4	31.6	32	83	11.31	16.62	9.38	6.5	1382.9	200.38	0.14
France	6	4	4	3	3	7	1	3	3	0	3	3	3	3	4	1	2	0	1	66.9	41464	10.4	31.6	32	83	11.31	16.62	9.38	6.5	1382.9	200.38	0.14
France	6	4	6	2	2	6	1	1	2	1	2	1	3	1	1	1	2	0	1	66.9	41464	10.4	31.6	32	83	11.31	16.62	9.38	6.5	1382.9	200.38	0.14
France	6	2	5	3	3	3	3	1	3	1	5	2	1	1	1	1	6	0	2	66.9	41464	10.4	31.6	32	83	11.31	16.62	9.38	6.5	1382.9	200.38	0.14
France	6	7	7	3	3	7	-1	-1	0	1	4	4	4	-2	2	1	4	0	0	66.9	41464	10.4	31.6	32	83	11.31	16.62	9.38	6.5	1382.9	200.38	0.14
France	6	4	5	3	3	7	3	1	0	0	3	1	4	1	6	1	2	0	0	66.9	41464	10.4	31.6	32	83	11.31	16.62	9.38	6.5	1382.9	200.38	0.14
France	6	3	6	2	2	7	-3	3	-3	0	4	3	4	-3	3	1	2	0	1	66.9	41464	10.4	31.6	32	83	11.31	16.62	9.38	6.5	1382.9	200.38	0.14
France	6	4	6	3	3	7	1	2	1	0	4	3	5	-1	6	1	4	0	-1	66.9	41464	10.4	31.6	32	83	11.31	16.62	9.38	6.5	1382.9	200.38	0.14
France	6	4	4	3	3	7	1	2	-1	0	4	4	6	1	5	1	5	0	-2	66.9	41464	10.4	31.6	32	83	11.31	16.62	9.38	6.5	1382.9	200.38	0.14
France	6	4	4	1	1	7	0	1	0	1	4	3	3	0	6	1	1	0	0	66.9	41464	10.4	31.6	32	83	11.31	16.62	9.38	6.5	1382.9	200.38	0.14
France	6	1	2	-1	0	1	-1	-1	-2	2	4	3	6	3	1	1	1	0	2	66.9	41464	10.4	31.6	32	83	11.31	16.62	9.38	6.5	1382.9	200.38	0.14
France	6	5	5	3	3	7	3	3	2	1	5	3	2	-2	3	1	3	0	1	66.9	41464	10.4	31.6	32	83	11.31	16.62	9.38	6.5	1382.9	200.38	0.14
France	6	3	3	3	3	4	0	2	0	1	3	3	6	0	6	1	3	0	-1	66.9	41464	10.4	31.6	32	83	11.31	16.62	9.38	6.5	1382.9	200.38	0.14
France	6	3	5	3	3	0	3	3	1	1	4	3	5	1	1	1	5	0	0	66.9	41464	10.4	31.6	32	83	11.31	16.62	9.38	6.5	1382.9	200.38	0.14
France	6	4	3	0	-2	5	-3	0	0	0	5	3	6	1	6	1	2	0	1	66.9	41464	10.4	31.6	32	83	11.31	16.62	9.38	6.5	1382.9	200.38	0.14
France	6	4	3	3	3	6	1	1	0	0	3	3	2	3	5	1	1	0	-1	66.9	41464	10.4	31.6	32	83	11.31	16.62	9.38	6.5	1382.9	200.38	0.14
France	6	4	1	0	0	5	2	1	0	0	4	4	4	1	6	1	5	0	-1	66.9	41464	10.4	31.6	32	83	11.31	16.62	9.38	6.5	1382.9	200.38	0.14
France	6	4	5	2	2	5	2	3	0	0	4	4	3	-1	5	1	4	0	0	66.9	41464	10.4	31.6	32	83	11.31	16.62	9.38	6.5	1382.9	200.38	0.14
France	6	4	5	3	3	7	3	3	3	0	4	2	4	3	6	1	2	0	-2	66.9	41464	10.4	31.6	32	83	11.31	16.62	9.38	6.5	1382.9	200.38	0.14
France	6	3	4	-1	1	7	-2	0	3	0	2	2	3	-1	1	1	4	0	0	66.9	41464	10.4	31.6	32	83	11.31	16.62	9.38	6.5	1382.9	200.38	0.14
France	6	5	5	3	3	7	2	2	1	0	3	3	5	-1	1	1	3	0	2	66.9	41464	10.4	31.6	32	83	11.31	16.62	9.38	6.5	1382.9	200.38	0.14
France	6	2	4	2	0	4	-3	0	-3	0	4	5	3	2	6	1	4	0	2	66.9	41464	10.4	31.6	32	83	11.31	16.62	9.38	6.5	1382.9	200.38	0.14
France	6	2	5	3	3	5	2	2	2	0	3	4	4	2	1	1	6	0	-2	66.9	41464	10.4	31.6	32	83	11.31	16.62	9.38	6.5	1382.9	200.38	0.14
France	6	5	7	3	3	4	3	2	0	1	4	4	5	-1	2	1	5	0	2	66.9	41464	10.4	31.6	32	83	11.31	16.62	9.38	6.5	1382.9	200.38	0.14
France	6	4	4	3	3	5	3	3	2	0	4	4	4	2	6	1	2	0	-2	66.9	41464	10.4	31.6	32	83	11.31	16.62	9.38	6.5	1382.9	200.38	0.14
France	6	4	7	2	3	7	2	3	3	1	3	2	3	2	5	1	2	0	0	66.9	41464	10.4	31.6	32	83	11.31	16.62	9.38	6.5	1382.9	200.38	0.14
France	6		1	-2	-1	7	3	2	1	1	3	3	4	0	3	1	2	0	-1	66.9	41464	10.4	31.6	32	83	11.31	16.62	9.38	6.5	1382.9	200.38	0.14
France	6	4	5	1	3	5	-3	3	3	0	4	3	6	0	3	1	3	0	1	66.9	41464	10.4	31.6	32	83	11.31	16.62	9.38	6.5	1382.9	200.38	0.14
France	6	4	3	3	3	3	2	3	3	0	4	3	2	3	6	1	2	0	-1	66.9	41464	10.4	31.6	32	83	11.31	16.62	9.38	6.5	1382.9	200.38	0.14
France	6	4	3	-3	-3	7	3	0	3	0	4	3	2	-1	6	1	5	0	1	66.9	41464	10.4	31.6	32	83	11.31	16.62	9.38	6.5	1382.9	200.38	0.14
France	6	1	1	3	3	7	3	3	-2	1	5	4	6	-3	3	1	2	0	-2	66.9	41464	10.4	31.6	32	83	11.31	16.62	9.38	6.5	1382.9	200.38	0.14
France	6	5	3	3	3	5	2	2	0	2	5	3	5	1	3	1	2	0	0	66.9	41464	10.4	31.6	32	83	11.31	16.62	9.38	6.5	1382.9	200.38	0.14
France	6	1	2	3	3	7	1	1	0	0	5	4	4	0	6	1	3	0	0	66.9	41464	10.4	31.6	32	83	11.31	16.62	9.38	6.5	1382.9	200.38	0.14
France	6	3	4	1	3	7	0	3	0	0	3	1	4	0	6	1	2	0	-1	66.9	41464	10.4	31.6	32	83	11.31	16.62	9.38	6.5	1382.9	200.38	0.14
France	6	4	5	-1	3	7	0	3	-3	0	4	4	4	1	5	1	2	0	-1	66.9	41464	10.4	31.6	32	83	11.31	16.62	9.38	6.5	1382.9	200.38	0.14
France	6	4	3	3	3	6	2	3	2	2	5	4	1	-2	1	1	6	0	-2	66.9	41464	10.4	31.6	32	83	11.31	16.62	9.38	6.5	1382.9	200.38	0.14
France	6	2	5	3	3	7	-3	0	-3	0	3	1	3	-3	4	1		0	0	66.9	41464	10.4	31.6	32	83	11.31	16.62	9.38	6.5	1382.9	200.38	0.14
France	6	2	4	1	0	2	1	2	2	0	3	2	4	0	2	1	2	0	0	66.9	41464	10.4	31.6	32	83	11.31	16.62	9.38	6.5	1382.9	200.38	0.14
France	6	8	8	3	3	7	2	2	-3	0	4	4	6	0	6	1	3	0	0	66.9	41464	10.4	31.6	32	83	11.31	16.62	9.38	6.5	1382.9	200.38	0.14
France	6	2	4	3	3	7	3	3	3	1	3	3	5	3	6	1	2	0	0	66.9	41464	10.4	31.6	32	83	11.31	16.62	9.38	6.5	1382.9	200.38	0.14
France	6	4	2	2	3	5	2	2	0	0	4	4	6	2	6	1	4	0	0	66.9	41464	10.4	31.6	32	83	11.31	16.62	9.38	6.5	1382.9	200.38	0.14
France	6	4	5	3	3	6	3	3	-3	0	4	3	4	-2	4	1	4	0	-2	66.9	41464	10.4	31.6	32	83	11.31	16.62	9.38	6.5	1382.9	200.38	0.14
France	6	4	4	0	0	0	0	0	0	0	4	4	3	0	6	1	3	0	0	66.9	41464	10.4	31.6	32	83	11.31	16.62	9.38	6.5	1382.9	200.38	0.14
France	6	1	1	1	3	5	1	1	0	0	4	3	6	-3	3	1	3	0	-2	66.9	41464	10.4	31.6	32	83	11.31	16.62	9.38	6.5	1382.9	200.38	0.14
France	6	4	4	2	3	7	0	0	-2	0	4	4	3	2	6	1	6	0	-1	66.9	41464	10.4	31.6	32	83	11.31	16.62	9.38	6.5	1382.9	200.38	0.14
France	6	4	4	3	3	7	2	3	3	0	5	4	4	2	1	1	3	0	0	66.9	41464	10.4	31.6	32	83	11.31	16.62	9.38	6.5	1382.9	200.38	0.14
France	6	4	7	3	3	5	1	3	3	1	3	2	4	3	3	1	3	0	2	66.9	41464	10.4	31.6	32	83	11.31	16.62	9.38	6.5	1382.9	200.38	0.14
France	6	5	5	3	3	7	1	1	0	0	3	3	4	1	2	1	5	0	0	66.9	41464	10.4	31.6	32	83	11.31	16.62	9.38	6.5	1382.9	200.38	0.14
France	6	4	3	3	3	3	3	3	-3	0	4	4	5	3	6	1	3	0	-1	66.9	41464	10.4	31.6	32	83	11.31	16.62	9.38	6.5	1382.9	200.38	0.14
France	6	3	4	3	3	7	-1	1	-1	0	4	3	6	2	5	1	4	0	1	66.9	41464	10.4	31.6	32	83	11.31	16.62	9.38	6.5	1382.9	200.38	0.14
France	6	5	4	3	3	7	0	2	1	1	3	2	5	-1	2	1	6	0	-1	66.9	41464	10.4	31.6	32	83	11.31	16.62	9.38	6.5	1382.9	200.38	0.14
France	6	4	4	3	3	6	0	0	-2	1	5	2	6	1	6	1	3	0	0	66.9	41464	10.4	31.6	32	83	11.31	16.62	9.38	6.5	1382.9	200.38	0.14
France	6	3	3	0	-1	3	-1	-2	-2	0	3	3	3	0	5	1	2	0	0	66.9	41464	10.4	31.6	32	83	11.31	16.62	9.38	6.5	1382.9	200.38	0.14
France	6	8	3	2	3	7	2	1	-3	1	4	2	4	2	1	1	6	0	-1	66.9	41464	10.4	31.6	32	83	11.31	16.62	9.38	6.5	1382.9	200.38	0.14
France	6	4	6	2	3	6	2	3	2	1	4	4	6	2	1	1	3	0	1	66.9	41464	10.4	31.6	32	83	11.31	16.62	9.38	6.5	1382.9	200.38	0.14
France	6	4	5	3	3	7	-3	3	-3	0	4	4	5	3	6	1	6	0	1	66.9	41464	10.4	31.6	32	83	11.31	16.62	9.38	6.5	1382.9	200.38	0.14
France	6	3	6	3	3	7	3	3	3	0	3	3	3	0	4	1	2	0	0	66.9	41464	10.4	31.6	32	83	11.31	16.62	9.38	6.5	1382.9	200.38	0.14
France	6	2	3	2	3	7	0	1	-2	0	4	3	4	-1	2	1	6	0	1	66.9	41464	10.4	31.6	32	83	11.31	16.62	9.38	6.5	1382.9	200.38	0.14
France	6	4	2	1	1	7	0	1	-1	0	3	3	3	-1	6	1	3	0	-1	66.9	41464	10.4	31.6	32	83	11.31	16.62	9.38	6.5	1382.9	200.38	0.14
France	6	4	7	3	3	0	0	0	-3	0	4	3	3	1	6	1	6	0	-2	66.9	41464	10.4	31.6	32	83	11.31	16.62	9.38	6.5	1382.9	200.38	0.14
France	6	4	5	3	3	5	3	3	0	0	3	3	1	-1	6	1	2	0	0	66.9	41464	10.4	31.6	32	83	11.31	16.62	9.38	6.5	1382.9	200.38	0.14
France	6	6	3	3	3	6	1	3	3	0	5	5	1	3	3	1	4	0	1	66.9	41464	10.4	31.6	32	83	11.31	16.62	9.38	6.5	1382.9	200.38	0.14
France	6	4	4	3	3	7	3	3	3	0	4	2	4	1	6	1	4	0	-1	66.9	41464	10.4	31.6	32	83	11.31	16.62	9.38	6.5	1382.9	200.38	0.14
France	6	3	5	3	3	6	0	0	0	1	4	4	2	1	6	1	7	0	-1	66.9	41464	10.4	31.6	32	83	11.31	16.62	9.38	6.5	1382.9	200.38	0.14
France	6	5	5	3	3	7	0	0	0	0	4	3	3	1	3	1	5	0	-1	66.9	41464	10.4	31.6	32	83	11.31	16.62	9.38	6.5	1382.9	200.38	0.14
Germany	7	4	5	1	1	5	0	-1	0	0	4	2	5	1	3	1	3	0	1	82.9	47603	3.9	31.9	33	81	11.25	15.49	12.67	8.3	1399.08	30.2	0.02
Germany	7	1	7	3	3	6	3	3	3	1	4	3	1	3	2	1	4	0	1	82.9	47603	3.9	31.9	33	81	11.25	15.49	12.67	8.3	1399.08	30.2	0.02
Germany	7	5	8	-2	3	7	0	2	1	1	3	3	3	1	5	1	6	0	1	82.9	47603	3.9	31.9	33	81	11.25	15.49	12.67	8.3	1399.08	30.2	0.02
Germany	7	2	2	2	2	6	-2	0	0	0	4	3	6	-3	6	1	3	0	-2	82.9	47603	3.9	31.9	33	81	11.25	15.49	12.67	8.3	1399.08	30.2	0.02
Germany	7	3	5	3	3	7	2	3	2	1	5	4	6	2	3	1	4	0	1	82.9	47603	3.9	31.9	33	81	11.25	15.49	12.67	8.3	1399.08	30.2	0.02
Germany	7	2	2	3	3	7	3	3	3	0	5	5	6	3	6	1	3	0	0	82.9	47603	3.9	31.9	33	81	11.25	15.49	12.67	8.3	1399.08	30.2	0.02
Germany	7	4	3	3	3	7	1	3	2	0	4	3	5	2	5	1	2	0	-1	82.9	47603	3.9	31.9	33	81	11.25	15.49	12.67	8.3	1399.08	30.2	0.02
Germany	7	1	1	3	3	7	3	3	3	0	4	3	6	0	5	1	5	0	-2	82.9	47603	3.9	31.9	33	81	11.25	15.49	12.67	8.3	1399.08	30.2	0.02
Germany	7	3	1	2	2	7	0	0	0	0	4	3	5	0	5	1	6	0	-1	82.9	47603	3.9	31.9	33	81	11.25	15.49	12.67	8.3	1399.08	30.2	0.02
Germany	7	1	5	1	3	7	-3	3	3	0	4	4	6	0	6	1	3	0	1	82.9	47603	3.9	31.9	33	81	11.25	15.49	12.67	8.3	1399.08	30.2	0.02
Germany	7	1	1	0	0	7	-3	-3	-3	0	3	3	3	0	5	1	3	0	0	82.9	47603	3.9	31.9	33	81	11.25	15.49	12.67	8.3	1399.08	30.2	0.02
Germany	7	1	4	2	2	7	3	2	0	0	3	3	4	0	3	1	2	0	1	82.9	47603	3.9	31.9	33	81	11.25	15.49	12.67	8.3	1399.08	30.2	0.02
Germany	7	2	1	3	2	7	-2	2	-2	0	4	2	2	-2	6	1	2	0	0	82.9	47603	3.9	31.9	33	81	11.25	15.49	12.67	8.3	1399.08	30.2	0.02
Germany	7	5	5	3	3	6	0	0	0	0	5	5	6	0	3	1	4	0	1	82.9	47603	3.9	31.9	33	81	11.25	15.49	12.67	8.3	1399.08	30.2	0.02
Germany	7	1	1	3	3	6	0	0	0	0	3	3	6	0	4	1	2	0	0	82.9	47603	3.9	31.9	33	81	11.25	15.49	12.67	8.3	1399.08	30.2	0.02
Germany	7	4	1	3	3	4	3	3	-2	0	4	3	5	2	4	1	3	0	-1	82.9	47603	3.9	31.9	33	81	11.25	15.49	12.67	8.3	1399.08	30.2	0.02
Germany	7	4	4	1	3	4	-2	0	-1	1	3	3	4	0	4	1	3	0	1	82.9	47603	3.9	31.9	33	81	11.25	15.49	12.67	8.3	1399.08	30.2	0.02
Germany	7	4	4	2	3	7	2	2	0	0	3	3	5	2	6	1	2	0	2	82.9	47603	3.9	31.9	33	81	11.25	15.49	12.67	8.3	1399.08	30.2	0.02
Germany	7	5	5	-1	1	6	-2	2	1	1	4	3	2	1	1	1	3	0	-1	82.9	47603	3.9	31.9	33	81	11.25	15.49	12.67	8.3	1399.08	30.2	0.02
Germany	7	4	1	3	3	7	3	3	2	0	4	4	6	3	5	1	4	0	-2	82.9	47603	3.9	31.9	33	81	11.25	15.49	12.67	8.3	1399.08	30.2	0.02
Germany	7	2	1	3	2	7	2	2	2	0	4	4	3	-3	4	1	2	0	-1	82.9	47603	3.9	31.9	33	81	11.25	15.49	12.67	8.3	1399.08	30.2	0.02
Germany	7	3	1	3	3	7	3	3	3	0	5	4	6	3	1	1	4	0	-2	82.9	47603	3.9	31.9	33	81	11.25	15.49	12.67	8.3	1399.08	30.2	0.02
Germany	7	4	2	2	2	7	2	2	0	0	4	3	4	-2	5	1	3	0	-1	82.9	47603	3.9	31.9	33	81	11.25	15.49	12.67	8.3	1399.08	30.2	0.02
Germany	7	4	5	2	2	7	-1	3	3	0	3	2	4	2	5	1	4	0	0	82.9	47603	3.9	31.9	33	81	11.25	15.49	12.67	8.3	1399.08	30.2	0.02
Germany	7	2	5	2	3	6	3	3	-3	0	3	2	5	1	6	1	3	0	2	82.9	47603	3.9	31.9	33	81	11.25	15.49	12.67	8.3	1399.08	30.2	0.02
Germany	7	4	5	3	3	7	1	1	-1	0	4	4	5	1	5	1	6	0	1	82.9	47603	3.9	31.9	33	81	11.25	15.49	12.67	8.3	1399.08	30.2	0.02
Germany	7	2	4	3	3	7	2	2	1	1	3	2	5	-1	5	1	3	0	0	82.9	47603	3.9	31.9	33	81	11.25	15.49	12.67	8.3	1399.08	30.2	0.02
Germany	7	3	3	2	3	7	3	3	3	0	3	2	3	-3	4	1	1	0	0	82.9	47603	3.9	31.9	33	81	11.25	15.49	12.67	8.3	1399.08	30.2	0.02
Germany	7	4	5	2	2	7	1	2	0	1	4	4	3	0	6	1	3	0	1	82.9	47603	3.9	31.9	33	81	11.25	15.49	12.67	8.3	1399.08	30.2	0.02
Germany	7	5	4	2	3	0	-3	2	0	0	4	3	4	-2	5	1	3	0	0	82.9	47603	3.9	31.9	33	81	11.25	15.49	12.67	8.3	1399.08	30.2	0.02
Germany	7	4	3	2	3	7	0	1	-2	0	4	3	6	1	2	1	5	0	-2	82.9	47603	3.9	31.9	33	81	11.25	15.49	12.67	8.3	1399.08	30.2	0.02
Germany	7	4	4	2	2	7	1	2	2	0	4	4	5	2	6	1	2	0	1	82.9	47603	3.9	31.9	33	81	11.25	15.49	12.67	8.3	1399.08	30.2	0.02
Germany	7	1	4	2	2	7	0	0	0	0	4	4	4	-2	5	1	2	0	-1	82.9	47603	3.9	31.9	33	81	11.25	15.49	12.67	8.3	1399.08	30.2	0.02
Germany	7	4	5	1	3	6	0	3	1	0	3	3	3	2	6	1	3	0	0	82.9	47603	3.9	31.9	33	81	11.25	15.49	12.67	8.3	1399.08	30.2	0.02
Germany	7	5	8	3	3	5	0	3	-1	0	4	1	5	1	2	1	3	0	2	82.9	47603	3.9	31.9	33	81	11.25	15.49	12.67	8.3	1399.08	30.2	0.02
Germany	7	3	4	3	3	3	3	2	-1	0	5	3	6	-2	5	1	3	0	1	82.9	47603	3.9	31.9	33	81	11.25	15.49	12.67	8.3	1399.08	30.2	0.02
Germany	7	6	4	3	3	7	2	3	3	0	5	5	6	3	4	1	3	0	-1	82.9	47603	3.9	31.9	33	81	11.25	15.49	12.67	8.3	1399.08	30.2	0.02
Germany	7	2	2	3	3	7	3	3	-3	0	4	3	4	3	6	1	4	0	-2	82.9	47603	3.9	31.9	33	81	11.25	15.49	12.67	8.3	1399.08	30.2	0.02
Germany	7	4	5	3	3	7	-3	3	1	0	4	2	4	3	3	1	3	0	1	82.9	47603	3.9	31.9	33	81	11.25	15.49	12.67	8.3	1399.08	30.2	0.02
Germany	7	4	4	0	3	7	1	3	3	0	4	3	4	0	5	1	3	0	-1	82.9	47603	3.9	31.9	33	81	11.25	15.49	12.67	8.3	1399.08	30.2	0.02
Germany	7	3	8	3	3	7	-2	2	2	0	5	4	4	-2	2	1	4	0	0	82.9	47603	3.9	31.9	33	81	11.25	15.49	12.67	8.3	1399.08	30.2	0.02
Germany	7	4	4	3	3	7	3	3	3	1	5	4	5	3	4	1	3	0	-1	82.9	47603	3.9	31.9	33	81	11.25	15.49	12.67	8.3	1399.08	30.2	0.02
Germany	7	3	3	2	2	6	1	2	0	0	4	3	5	2	5	1	6	0	-1	82.9	47603	3.9	31.9	33	81	11.25	15.49	12.67	8.3	1399.08	30.2	0.02
Germany	7	3	2	0	0	7	0	0	0	0	1	1	4	0	3	1	4	0	0	82.9	47603	3.9	31.9	33	81	11.25	15.49	12.67	8.3	1399.08	30.2	0.02
Germany	7	5	5	0	0	3	0	0	0	0	3	3	3	0	1	1	2	0	0	82.9	47603	3.9	31.9	33	81	11.25	15.49	12.67	8.3	1399.08	30.2	0.02
Germany	7	1	1	3	3	7	3	3	3	0	3	2	4	2	4	1	3	0	2	82.9	47603	3.9	31.9	33	81	11.25	15.49	12.67	8.3	1399.08	30.2	0.02
Germany	7	1	3	3	3	7	0	0	0	0	4	3	4	0	5	1	1	0	0	82.9	47603	3.9	31.9	33	81	11.25	15.49	12.67	8.3	1399.08	30.2	0.02
Germany	7	1	3	-2	0	4	-3	3	-3	0	3	1	3	0	5	1	3	0	2	82.9	47603	3.9	31.9	33	81	11.25	15.49	12.67	8.3	1399.08	30.2	0.02
Germany	7	2	4	2	3	5	3	2	3	1	3	2	5	0	5	1	4	0	-1	82.9	47603	3.9	31.9	33	81	11.25	15.49	12.67	8.3	1399.08	30.2	0.02
Germany	7	5	5	3	3	7	1	3	1	1	3	3	3	3	1	1	5	0	-1	82.9	47603	3.9	31.9	33	81	11.25	15.49	12.67	8.3	1399.08	30.2	0.02
Germany	7	4	5	3	3	7	3	3	2	0	4	3	5	3	5	1	3	0	-1	82.9	47603	3.9	31.9	33	81	11.25	15.49	12.67	8.3	1399.08	30.2	0.02
Germany	7	4	1	2	3	7	0	0	0	0	4	4	3	-3	6	1	2	0	-2	82.9	47603	3.9	31.9	33	81	11.25	15.49	12.67	8.3	1399.08	30.2	0.02
Germany	7	3	1	3	3	0	0	0	0	0	4	4	5	-3	5	1	2	0	-2	82.9	47603	3.9	31.9	33	81	11.25	15.49	12.67	8.3	1399.08	30.2	0.02
Germany	7	2	4	3	3	7	3	3	2	0	3	3	4	2	6	1	3	0	0	82.9	47603	3.9	31.9	33	81	11.25	15.49	12.67	8.3	1399.08	30.2	0.02
Germany	7	2	2	2	3	7	3	0	3	1	3	3	6	0	6	1	3	0	-2	82.9	47603	3.9	31.9	33	81	11.25	15.49	12.67	8.3	1399.08	30.2	0.02
Germany	7	5	3	3	3	7	3	3	0	1	4	3	4	3	1	1	1	0	-1	82.9	47603	3.9	31.9	33	81	11.25	15.49	12.67	8.3	1399.08	30.2	0.02
Germany	7	4	4	3	3	7	3	3	3	0	4	4	6	3	6	1	3	0	-1	82.9	47603	3.9	31.9	33	81	11.25	15.49	12.67	8.3	1399.08	30.2	0.02
Germany	7	3	3	2	2	6	0	2	1	0	3	3	4	0	6	1	3	0	-1	82.9	47603	3.9	31.9	33	81	11.25	15.49	12.67	8.3	1399.08	30.2	0.02
Germany	7	3	4	3	3	6	-2	1	1	0	3	3	3	0	1	1	2	0	1	82.9	47603	3.9	31.9	33	81	11.25	15.49	12.67	8.3	1399.08	30.2	0.02
Germany	7	1	1	2	3	7	-3	-3	2	0	5	5	4	1	5	1	3	0	-2	82.9	47603	3.9	31.9	33	81	11.25	15.49	12.67	8.3	1399.08	30.2	0.02
Germany	7	4	4	2	1	6	2	1	0	0	3	3	3	2	3	1	1	0	1	82.9	47603	3.9	31.9	33	81	11.25	15.49	12.67	8.3	1399.08	30.2	0.02
Germany	7	1	1	0	0	7	0	0	0	0	3	3	3	0	4	1	3	0	2	82.9	47603	3.9	31.9	33	81	11.25	15.49	12.67	8.3	1399.08	30.2	0.02
Germany	7	1	3	2	2	0	0	3	2	1	3	4	5	1	5	1	4	0	1	82.9	47603	3.9	31.9	33	81	11.25	15.49	12.67	8.3	1399.08	30.2	0.02
Germany	7	3	3	0	0	7	0	0	0	0	4	3	3	1	5	1	6	0	0	82.9	47603	3.9	31.9	33	81	11.25	15.49	12.67	8.3	1399.08	30.2	0.02
Germany	7	2	1	3	3	7	1	1	0	0	4	4	5	0	6	1	3	0	-2	82.9	47603	3.9	31.9	33	81	11.25	15.49	12.67	8.3	1399.08	30.2	0.02
Germany	7	1	1	0	3	7	3	3	3	0	4	2	6	2	4	1	3	0	-2	82.9	47603	3.9	31.9	33	81	11.25	15.49	12.67	8.3	1399.08	30.2	0.02
Germany	7	4	2	2	2	5	2	3	-1	1	4	4	5	2	1	1	4	0	1	82.9	47603	3.9	31.9	33	81	11.25	15.49	12.67	8.3	1399.08	30.2	0.02
Germany	7	4	6	1	3	7	2	1	0	0	3	2	3	0	6	1	3	0	0	82.9	47603	3.9	31.9	33	81	11.25	15.49	12.67	8.3	1399.08	30.2	0.02
Germany	7	1	2	0	0	7	-3	-3	-3	0	3	3	2	2	2	1	2	0	0	82.9	47603	3.9	31.9	33	81	11.25	15.49	12.67	8.3	1399.08	30.2	0.02
Germany	7	2	4	3	2	5	2	2	2	0	3	3	3	0	2	1	2	0	0	82.9	47603	3.9	31.9	33	81	11.25	15.49	12.67	8.3	1399.08	30.2	0.02
Germany	7	4	3	2	2	7	2	2	2	0	4	4	5	1	6	1	3	0	0	82.9	47603	3.9	31.9	33	81	11.25	15.49	12.67	8.3	1399.08	30.2	0.02
Germany	7	4	8	3	3	7	3	3	3	0	4	2	5	3	3	1	3	0	2	82.9	47603	3.9	31.9	33	81	11.25	15.49	12.67	8.3	1399.08	30.2	0.02
Germany	7	3	4	2	3	5	-3	0	1	0	3	3	3	1	5	1	4	0	1	82.9	47603	3.9	31.9	33	81	11.25	15.49	12.67	8.3	1399.08	30.2	0.02
Germany	7	4	5	3	3		3	3	3	1	5	3	4	3	1	1	4	0	2	82.9	47603	3.9	31.9	33	81	11.25	15.49	12.67	8.3	1399.08	30.2	0.02
Germany	7	3	4	2	3	7	1	2	0	0	3	2	5	2	3	1	3	0	0	82.9	47603	3.9	31.9	33	81	11.25	15.49	12.67	8.3	1399.08	30.2	0.02
Germany	7	1	1	-1	0	7	-1	0	0	0	3	3	2	-2	5	1	3	0	1	82.9	47603	3.9	31.9	33	81	11.25	15.49	12.67	8.3	1399.08	30.2	0.02
Germany	7	4	3	3	3	7	3	3	3	0	5	4	2	3	6	1	3	0	-1	82.9	47603	3.9	31.9	33	81	11.25	15.49	12.67	8.3	1399.08	30.2	0.02
Germany	7	2	1	-3	-2	3	-1	-3	-1	1	3	3	1	0	1	1	4	0	1	82.9	47603	3.9	31.9	33	81	11.25	15.49	12.67	8.3	1399.08	30.2	0.02
Germany	7	3	4	3	3	7	3	3	3	0	4	5	2	0	6	1	3	0	-1	82.9	47603	3.9	31.9	33	81	11.25	15.49	12.67	8.3	1399.08	30.2	0.02
Germany	7	4	5	2	2	7	3	2	0	0	4	3	5	0	6	1	6	0	0	82.9	47603	3.9	31.9	33	81	11.25	15.49	12.67	8.3	1399.08	30.2	0.02
Germany	7	2	3	1	1	6	1	1	1	0	3	3	4	0	4	1	2	0	0	82.9	47603	3.9	31.9	33	81	11.25	15.49	12.67	8.3	1399.08	30.2	0.02
Germany	7	3	4	3	3	0	0	0	0	0	5	4	3	2	6	1	3	0	-1	82.9	47603	3.9	31.9	33	81	11.25	15.49	12.67	8.3	1399.08	30.2	0.02
Germany	7	2	3	2	3	7	1	3	3	0	3	3	4	-3	6	1	2	0	1	82.9	47603	3.9	31.9	33	81	11.25	15.49	12.67	8.3	1399.08	30.2	0.02
Germany	7	1	3	3	3	7	2	3	1	0	4	4	3	2	2	1	5	0	1	82.9	47603	3.9	31.9	33	81	11.25	15.49	12.67	8.3	1399.08	30.2	0.02
Germany	7	4	5	3	3	7	3	3	0	1	4	3	4	1	6	1	3	0	-1	82.9	47603	3.9	31.9	33	81	11.25	15.49	12.67	8.3	1399.08	30.2	0.02
Germany	7	4	3	2	3	2	2	0	0	0	4	4	3	2	4	1	3	0	1	82.9	47603	3.9	31.9	33	81	11.25	15.49	12.67	8.3	1399.08	30.2	0.02
Germany	7	3	1	3	3	5	3	3	2	0	3	4	6	0	6	1	3	0	-2	82.9	47603	3.9	31.9	33	81	11.25	15.49	12.67	8.3	1399.08	30.2	0.02
Germany	7	1	7	-1	0	2	0	-1	-1	0	5	3	3	0	1	1	4	0	0	82.9	47603	3.9	31.9	33	81	11.25	15.49	12.67	8.3	1399.08	30.2	0.02
Germany	7	3	5	3	3	7	3	3	3	0	4	3	6	3	4	1	2	0	0	82.9	47603	3.9	31.9	33	81	11.25	15.49	12.67	8.3	1399.08	30.2	0.02
Germany	7	4	4	2	2	7	3	3	3	0	4	2	4	2	5	1	6	0	-1	82.9	47603	3.9	31.9	33	81	11.25	15.49	12.67	8.3	1399.08	30.2	0.02
Germany	7	4	3	2	3	7	3	2	2	0	3	3	5	-1	6	1	2	0	-1	82.9	47603	3.9	31.9	33	81	11.25	15.49	12.67	8.3	1399.08	30.2	0.02
Germany	7	3	3	1	2	0	1	0	-1	0	3	2	3	1	1	1	2	0	-1	82.9	47603	3.9	31.9	33	81	11.25	15.49	12.67	8.3	1399.08	30.2	0.02
Germany	7	3	3	3	3	7	1	3	0	0	4	4	5	1	6	1	3	0	-1	82.9	47603	3.9	31.9	33	81	11.25	15.49	12.67	8.3	1399.08	30.2	0.02
Germany	7	3	7	2	2	7	2	1	2	0	4	4	1	1	4	1	3	0	-1	82.9	47603	3.9	31.9	33	81	11.25	15.49	12.67	8.3	1399.08	30.2	0.02
Germany	7	3	1	3	3	7	-3	3	1	0	3	3	6	3	3	1	2	0	-1	82.9	47603	3.9	31.9	33	81	11.25	15.49	12.67	8.3	1399.08	30.2	0.02
Germany	7	1	1	3	3	5	0	1	1	0	4	3	4	1	6	1	2	0	1	82.9	47603	3.9	31.9	33	81	11.25	15.49	12.67	8.3	1399.08	30.2	0.02
Germany	7	4	3	2	3	7	0	1	0	0	3	3	4	1	6	1	3	0	1	82.9	47603	3.9	31.9	33	81	11.25	15.49	12.67	8.3	1399.08	30.2	0.02
Germany	7	4	3	3	3	4	2	2	0	0	4	4	6	0	6	1	2	0	-1	82.9	47603	3.9	31.9	33	81	11.25	15.49	12.67	8.3	1399.08	30.2	0.02
Germany	7	3	2	3	3	7	0	2	-1	0	4	4	5	2	6	1	3	0	-1	82.9	47603	3.9	31.9	33	81	11.25	15.49	12.67	8.3	1399.08	30.2	0.02
Germany	7	3	3	2	1	6	0	3	1	0	5	3	3	2	1	1	4	0	-1	82.9	47603	3.9	31.9	33	81	11.25	15.49	12.67	8.3	1399.08	30.2	0.02
Germany	7	4	4	-1	3		0	0	0	0	3	3	4	3	6	1	3	0	0	82.9	47603	3.9	31.9	33	81	11.25	15.49	12.67	8.3	1399.08	30.2	0.02
Germany	7	5	5	0	0	7	0	0	0	0	4	3	3	0	3	1	3	0	0	82.9	47603	3.9	31.9	33	81	11.25	15.49	12.67	8.3	1399.08	30.2	0.02
Germany	7	3	4	1	2	3	1	2	2	0	3	2	4	-1	5	1	3	0	0	82.9	47603	3.9	31.9	33	81	11.25	15.49	12.67	8.3	1399.08	30.2	0.02
Germany	7	4	4	3	3	5	1	1	-3	0	4	4	3	1	5	1	4	0	-1	82.9	47603	3.9	31.9	33	81	11.25	15.49	12.67	8.3	1399.08	30.2	0.02
Germany	7	2	1	2	3	7	0	3	0	0	4	4	5	2	6	1	6	0	-2	82.9	47603	3.9	31.9	33	81	11.25	15.49	12.67	8.3	1399.08	30.2	0.02
Germany	7	4	3	3	3	7	1	3	2	0	4	3	6	2	5	1	2	0	-2	82.9	47603	3.9	31.9	33	81	11.25	15.49	12.67	8.3	1399.08	30.2	0.02
Germany	7	1	5	-3	2	3	-1	2	2	0	5	5	6	3	4	1	3	0	-1	82.9	47603	3.9	31.9	33	81	11.25	15.49	12.67	8.3	1399.08	30.2	0.02
Germany	7	6	8	3	3	6	3	3	0	1	4	4	6	2	1	1	4	0	-1	82.9	47603	3.9	31.9	33	81	11.25	15.49	12.67	8.3	1399.08	30.2	0.02
Germany	7	4	4	0	2	7	-3	1	1	0	2	1	3	2	6	1	6	0	1	82.9	47603	3.9	31.9	33	81	11.25	15.49	12.67	8.3	1399.08	30.2	0.02
Germany	7	5	4	1	3	7	2	2	0	0	5	3	4	1	3	1	4	0	-1	82.9	47603	3.9	31.9	33	81	11.25	15.49	12.67	8.3	1399.08	30.2	0.02
Germany	7	4	4	1	3	7	-2	0	1	0	3	3	4	1	4	1	4	0	1	82.9	47603	3.9	31.9	33	81	11.25	15.49	12.67	8.3	1399.08	30.2	0.02
Germany	7	4	4	2	2	5	2	2	1	0	3	3	4	0	5	1	3	0	-1	82.9	47603	3.9	31.9	33	81	11.25	15.49	12.67	8.3	1399.08	30.2	0.02
Germany	7	1	4	3	3	7	2	3	3	0	2	3	4	-3	6	1	2	0	-2	82.9	47603	3.9	31.9	33	81	11.25	15.49	12.67	8.3	1399.08	30.2	0.02
Germany	7	2	4	3	3	0	3	3	3	0	4	3	6	0	6	1	5	0	-1	82.9	47603	3.9	31.9	33	81	11.25	15.49	12.67	8.3	1399.08	30.2	0.02
Germany	7	4	2	2	3	7	3	3	3	0	4	3	5	1	6	1	5	0	-1	82.9	47603	3.9	31.9	33	81	11.25	15.49	12.67	8.3	1399.08	30.2	0.02
Germany	7	3	4	2	2	7	2	1	2	1	2	4	3	1	3	1	3	0	-1	82.9	47603	3.9	31.9	33	81	11.25	15.49	12.67	8.3	1399.08	30.2	0.02
Germany	7	2	3	-1	0	5	-2	-1	-1	1	3	3	3	-1	2	1	4	0	0	82.9	47603	3.9	31.9	33	81	11.25	15.49	12.67	8.3	1399.08	30.2	0.02
Germany	7	3	3	0	0		0	0	0	1	5	3	3	0	6	1	2	0	0	82.9	47603	3.9	31.9	33	81	11.25	15.49	12.67	8.3	1399.08	30.2	0.02
Germany	7	3	5	3	3	7	1	2	1	0	3	3	2	1	4	1	3	0	0	82.9	47603	3.9	31.9	33	81	11.25	15.49	12.67	8.3	1399.08	30.2	0.02
Germany	7	1	1	3	2	7	2	3	3	0	3	2	4	2	3	1	2	0	1	82.9	47603	3.9	31.9	33	81	11.25	15.49	12.67	8.3	1399.08	30.2	0.02
Germany	7	4	2	3	3	7	2	2	-1	0	4	4	2	-3	6	1	3	0	-2	82.9	47603	3.9	31.9	33	81	11.25	15.49	12.67	8.3	1399.08	30.2	0.02
Germany	7	1	7	2	3	2	3	2	0	0	3	3	4	-1	5	1	2	0	1	82.9	47603	3.9	31.9	33	81	11.25	15.49	12.67	8.3	1399.08	30.2	0.02
Germany	7	4	4	0	0	7	0	0	0	0	3	3	3	0	6	1	3	0	0	82.9	47603	3.9	31.9	33	81	11.25	15.49	12.67	8.3	1399.08	30.2	0.02
Germany	7	3	2	3	3	7	2	2	2	0	4	3	5	2	3	1	2	0	1	82.9	47603	3.9	31.9	33	81	11.25	15.49	12.67	8.3	1399.08	30.2	0.02
Germany	7	2	2	3	3	7	2	2	2	0	3	3	5	2	6	1	3	0	-2	82.9	47603	3.9	31.9	33	81	11.25	15.49	12.67	8.3	1399.08	30.2	0.02
Germany	7	5	8	3	3	6	3	2	2	0	4	3	4	2	3	1	3	0	0	82.9	47603	3.9	31.9	33	81	11.25	15.49	12.67	8.3	1399.08	30.2	0.02
Germany	7	4	1	3	3	7	3	3	3	0	4	4	6	2	6	1	2	0	-2	82.9	47603	3.9	31.9	33	81	11.25	15.49	12.67	8.3	1399.08	30.2	0.02
Germany	7	4	5	3	3	7	2	2	1	0	4	4	6	2	6	1	3	0	-1	82.9	47603	3.9	31.9	33	81	11.25	15.49	12.67	8.3	1399.08	30.2	0.02
Germany	7	4	1	3	3	7	2	2	0	0	4	4	4	0	6	1	3	0	-2	82.9	47603	3.9	31.9	33	81	11.25	15.49	12.67	8.3	1399.08	30.2	0.02
Germany	7	2	2	3	3	7	3	3	3	0	5	3	6	3	6	1	4	0	-2	82.9	47603	3.9	31.9	33	81	11.25	15.49	12.67	8.3	1399.08	30.2	0.02
Germany	7	3	8	2	3	0	1	3	0	0	4	4	6	2	4	1	3	0	2	82.9	47603	3.9	31.9	33	81	11.25	15.49	12.67	8.3	1399.08	30.2	0.02
Germany	7	2	3	0	3	0	1	2	0	0	4	3	4	2	5	1	3	0	-1	82.9	47603	3.9	31.9	33	81	11.25	15.49	12.67	8.3	1399.08	30.2	0.02
Germany	7	3	4	0	1	0	-1	1	-2	0	3	3	3	0	6	1	2	0	0	82.9	47603	3.9	31.9	33	81	11.25	15.49	12.67	8.3	1399.08	30.2	0.02
Germany	7	3	3	3	2	5	1	1	-2	0	4	4	4	1	6	1	2	0	-2	82.9	47603	3.9	31.9	33	81	11.25	15.49	12.67	8.3	1399.08	30.2	0.02
Germany	7	3	5	2	2	7	2	-1	-2	0	3	3	3	-3	4	1	3	0	0	82.9	47603	3.9	31.9	33	81	11.25	15.49	12.67	8.3	1399.08	30.2	0.02
Germany	7	1	1	-2	-3	1	1	-2	-3	1	3	3		-1	2	1	5	0	0	82.9	47603	3.9	31.9	33	81	11.25	15.49	12.67	8.3	1399.08	30.2	0.02
Germany	7	2	1	1	0	4	2	1	-3	0	5	5	6	3	5	1	3	0	1	82.9	47603	3.9	31.9	33	81	11.25	15.49	12.67	8.3	1399.08	30.2	0.02
Germany	7	3	5	1	2	7	2	2	2	0	4	1	4	2	5	1	3	0	0	82.9	47603	3.9	31.9	33	81	11.25	15.49	12.67	8.3	1399.08	30.2	0.02
Germany	7	4	6	3	3	7	3	2	1	0	4	4	5	0	6	1	3	0	-1	82.9	47603	3.9	31.9	33	81	11.25	15.49	12.67	8.3	1399.08	30.2	0.02
Germany	7	5	5	3	3	7	-2	2	-2	1	3	3	5	1	2	1	5	0	2	82.9	47603	3.9	31.9	33	81	11.25	15.49	12.67	8.3	1399.08	30.2	0.02
Germany	7	4	2	2	2	6	3	2	-2	1	4	3	5	1	6	1	3	0	-2	82.9	47603	3.9	31.9	33	81	11.25	15.49	12.67	8.3	1399.08	30.2	0.02
Germany	7	5	6	3	2	1	1	1	0	1	3	3	3	-1	1	1	4	0	-1	82.9	47603	3.9	31.9	33	81	11.25	15.49	12.67	8.3	1399.08	30.2	0.02
Germany	7	3	2	2	3	4	3	3	1	0	4	4	6	2	6	1	3	0	-2	82.9	47603	3.9	31.9	33	81	11.25	15.49	12.67	8.3	1399.08	30.2	0.02
Germany	7	3	2	3	3	7	3	3	0	0	5	4	6	3	6	1	3	0	-1	82.9	47603	3.9	31.9	33	81	11.25	15.49	12.67	8.3	1399.08	30.2	0.02
Germany	7	4	2	2	3	6	3	3	3	0	4	3	6	0	5	1	3	0	1	82.9	47603	3.9	31.9	33	81	11.25	15.49	12.67	8.3	1399.08	30.2	0.02
Germany	7	3	3	1	3	7	3	2	1	0	4	4	6	-2	6	1	3	0	1	82.9	47603	3.9	31.9	33	81	11.25	15.49	12.67	8.3	1399.08	30.2	0.02
Germany	7	4	4	3	3	7	2	3	3	0	4	3	5	2	4	1	3	0	0	82.9	47603	3.9	31.9	33	81	11.25	15.49	12.67	8.3	1399.08	30.2	0.02
Germany	7	3	2	1	3	7	2	2	2	0	5	4	6	2	5	1	6	0	-1	82.9	47603	3.9	31.9	33	81	11.25	15.49	12.67	8.3	1399.08	30.2	0.02
Germany	7	3	3	3	3	7	3	3	3	0	3	3	2	3	5	1	2	0	-1	82.9	47603	3.9	31.9	33	81	11.25	15.49	12.67	8.3	1399.08	30.2	0.02
Germany	7	5	2	2	3	7	3	3	1	1	4	2	2	1	2	1	3	0	-2	82.9	47603	3.9	31.9	33	81	11.25	15.49	12.67	8.3	1399.08	30.2	0.02
Germany	7	5	7	3	3	6	0	2	1	0	4	4	5	2	2	1	3	0	0	82.9	47603	3.9	31.9	33	81	11.25	15.49	12.67	8.3	1399.08	30.2	0.02
Germany	7	1	2	3	3	7	0	1	0	0	4	2	1	3	3	1	4	0	-2	82.9	47603	3.9	31.9	33	81	11.25	15.49	12.67	8.3	1399.08	30.2	0.02
Germany	7	3	3	2	3	5	-3	-3	-3	0	3	3	3	-2	4	1	2	0	-1	82.9	47603	3.9	31.9	33	81	11.25	15.49	12.67	8.3	1399.08	30.2	0.02
Germany	7	1	1	3	3	0	3	3	3	0	4	3	1	2	1	1	3	0	-2	82.9	47603	3.9	31.9	33	81	11.25	15.49	12.67	8.3	1399.08	30.2	0.02
Germany	7	4	4	2	2	7	0	0	0	0	3	3	3	0	3	1	2	0	0	82.9	47603	3.9	31.9	33	81	11.25	15.49	12.67	8.3	1399.08	30.2	0.02
Germany	7	2	2	0	0	4	0	0	0	0	3	3	3	0	1	1	4	0	0	82.9	47603	3.9	31.9	33	81	11.25	15.49	12.67	8.3	1399.08	30.2	0.02
Germany	7	4	3	3	3	6	0	3	1	1	4	3	3	2	1	1	4	0	1	82.9	47603	3.9	31.9	33	81	11.25	15.49	12.67	8.3	1399.08	30.2	0.02
Germany	7	3	1	-3	0	4	2	1	0	0	3	3	4	0	2	1	2	0	0	82.9	47603	3.9	31.9	33	81	11.25	15.49	12.67	8.3	1399.08	30.2	0.02
Germany	7	2	4	1	3	7	1	0	-3	0	4	4	5	-1	4	1	2	0	1	82.9	47603	3.9	31.9	33	81	11.25	15.49	12.67	8.3	1399.08	30.2	0.02
Germany	7	4	2	3	3	6	3	3	3	1	4	3	2	1	6	1	2	0	0	82.9	47603	3.9	31.9	33	81	11.25	15.49	12.67	8.3	1399.08	30.2	0.02
Germany	7	3	3	3	3	7	-2	2	-1	1	3	1	4	1	1	1	4	0	0	82.9	47603	3.9	31.9	33	81	11.25	15.49	12.67	8.3	1399.08	30.2	0.02
Germany	7	3	3	3	3	7	3	3	2	0	4	4	6	2	6	1	3	0	-2	82.9	47603	3.9	31.9	33	81	11.25	15.49	12.67	8.3	1399.08	30.2	0.02
Germany	7	5	1	3	3	7	3	3	0	0	3	3	2	-2	6	1	3	0	-1	82.9	47603	3.9	31.9	33	81	11.25	15.49	12.67	8.3	1399.08	30.2	0.02
Germany	7	5	5	3	3	7	3	3	2	0	4	4	5	2	4	1	2	0	2	82.9	47603	3.9	31.9	33	81	11.25	15.49	12.67	8.3	1399.08	30.2	0.02
Germany	7	2	7	3	3	7	1	3	3	0	4	4	6	3	5	1	3	0	0	82.9	47603	3.9	31.9	33	81	11.25	15.49	12.67	8.3	1399.08	30.2	0.02
Germany	7	4	4	0	3	6	3	3	2	0	4	4	5	2	1	1	4	0	0	82.9	47603	3.9	31.9	33	81	11.25	15.49	12.67	8.3	1399.08	30.2	0.02
Germany	7	3	3	3	3	7	2	3	2	0	3	3	4	3	5	1	3	0	-1	82.9	47603	3.9	31.9	33	81	11.25	15.49	12.67	8.3	1399.08	30.2	0.02
Germany	7	2	2	3	3	7	3	2	1	0	3	3	5	2	4	1	3	0	1	82.9	47603	3.9	31.9	33	81	11.25	15.49	12.67	8.3	1399.08	30.2	0.02
Germany	7	5	3	3	3	5	2	2	0	0	3	2	5	1	6	1	2	0	-2	82.9	47603	3.9	31.9	33	81	11.25	15.49	12.67	8.3	1399.08	30.2	0.02
Germany	7	3	3	-1	3	7	-2	3	2	0	4	3	3	1	6	1	3	0	-2	82.9	47603	3.9	31.9	33	81	11.25	15.49	12.67	8.3	1399.08	30.2	0.02
Germany	7	4	4	2	3	5	2	3	1	0	3	3	4	2	6	1	4	0	-1	82.9	47603	3.9	31.9	33	81	11.25	15.49	12.67	8.3	1399.08	30.2	0.02
Germany	7	2	5	2	-3	0	2	1	-2	0	3	4	5	0	6	1	3	0	0	82.9	47603	3.9	31.9	33	81	11.25	15.49	12.67	8.3	1399.08	30.2	0.02
Germany	7	4	6	3	3	7	2	3	3	0	3	3	5	2	3	1	3	0	1	82.9	47603	3.9	31.9	33	81	11.25	15.49	12.67	8.3	1399.08	30.2	0.02
Germany	7	4	4	-2	3	7	3	2	3	0	4	2	6	1	6	1	3	0	-1	82.9	47603	3.9	31.9	33	81	11.25	15.49	12.67	8.3	1399.08	30.2	0.02
Germany	7	4	2	3	3	7	3	3	3	1	3	3	1	-3	5	1	3	0	-2	82.9	47603	3.9	31.9	33	81	11.25	15.49	12.67	8.3	1399.08	30.2	0.02
Germany	7	3	3	3	3	7	2	2	2	0	4	4	4	1	3	1	3	0	-1	82.9	47603	3.9	31.9	33	81	11.25	15.49	12.67	8.3	1399.08	30.2	0.02
Germany	7	4	2	3	3	7	2	2	2	0	4	4	5	-3	6	1	3	0	-2	82.9	47603	3.9	31.9	33	81	11.25	15.49	12.67	8.3	1399.08	30.2	0.02
Germany	7	4	4	3	3	6	1	3	3	0	4	4	6	3	5	1	3	0	-1	82.9	47603	3.9	31.9	33	81	11.25	15.49	12.67	8.3	1399.08	30.2	0.02
Germany	7	3	3	2	3	7	2	2	2	1	4	2	5	3	6	1	2	0	-1	82.9	47603	3.9	31.9	33	81	11.25	15.49	12.67	8.3	1399.08	30.2	0.02
Germany	7	3	3	2	2	7	0	0	0	0	4	3	3	0	6	1	4	0	0	82.9	47603	3.9	31.9	33	81	11.25	15.49	12.67	8.3	1399.08	30.2	0.02
Germany	7	4	2	3	3	7	1	1	3	0	3	3	3	3	6	1	3	0	-1	82.9	47603	3.9	31.9	33	81	11.25	15.49	12.67	8.3	1399.08	30.2	0.02
Germany	7	5	5	3	3	7	0	3	2	0	4	3	4	1	2	1	3	0	2	82.9	47603	3.9	31.9	33	81	11.25	15.49	12.67	8.3	1399.08	30.2	0.02
Germany	7	4	3	-2	-1	2	-3	-2	-2	1	3	3	1	-2	1	1	2	0	2	82.9	47603	3.9	31.9	33	81	11.25	15.49	12.67	8.3	1399.08	30.2	0.02
Germany	7	4	1	2	3	7	3	3	1	0	5	4	6	1	6	1	6	0	-2	82.9	47603	3.9	31.9	33	81	11.25	15.49	12.67	8.3	1399.08	30.2	0.02
Germany	7	4	4	1	3	6	3	2	0	0	4	3	4	-3	6	1	3	0	0	82.9	47603	3.9	31.9	33	81	11.25	15.49	12.67	8.3	1399.08	30.2	0.02
Germany	7	4	4	3	3	7	2	2	1	0	4	4	6	2	6	1	3	0	0	82.9	47603	3.9	31.9	33	81	11.25	15.49	12.67	8.3	1399.08	30.2	0.02
Germany	7	4	2	2	2	2	0	1	1	1	4	3	5	2	6	1	3	0	-1	82.9	47603	3.9	31.9	33	81	11.25	15.49	12.67	8.3	1399.08	30.2	0.02
Germany	7	3	3	2	2	7	0	0	0	0	3	4	5	0	5	1	2	0	-1	82.9	47603	3.9	31.9	33	81	11.25	15.49	12.67	8.3	1399.08	30.2	0.02
Germany	7	8	4	2	0	7	0	0	0	0	4	1	2	0	3	1	2	0	2	82.9	47603	3.9	31.9	33	81	11.25	15.49	12.67	8.3	1399.08	30.2	0.02
Germany	7	4	8	3	3	6	3	3	0	0	3	3	4	2	3	1	3	0	2	82.9	47603	3.9	31.9	33	81	11.25	15.49	12.67	8.3	1399.08	30.2	0.02
Germany	7	2	4	2	3	7	0	2	-2	0	3	3	2	2	4	1	3	0	1	82.9	47603	3.9	31.9	33	81	11.25	15.49	12.67	8.3	1399.08	30.2	0.02
Germany	7	1	1	3	3	7	3	3	3	0	5	5	6	3	4	1	2	0	-1	82.9	47603	3.9	31.9	33	81	11.25	15.49	12.67	8.3	1399.08	30.2	0.02
Germany	7	3	4	1	2	5	-3	-3	-3	0	3	3	3	1	6	1	3	0	0	82.9	47603	3.9	31.9	33	81	11.25	15.49	12.67	8.3	1399.08	30.2	0.02
Germany	7	4	3	3	3	7	-1	3	-1	0	4	3	4	0	6	1	5	0	-2	82.9	47603	3.9	31.9	33	81	11.25	15.49	12.67	8.3	1399.08	30.2	0.02
Germany	7	4	4	3	3	7	3	3	3	0	5	5	6	3	6	1	4	0	-1	82.9	47603	3.9	31.9	33	81	11.25	15.49	12.67	8.3	1399.08	30.2	0.02
Germany	7	5	4	3	2	0	-2	-2	1	0	4	3	6	0	1	1	2	0	-2	82.9	47603	3.9	31.9	33	81	11.25	15.49	12.67	8.3	1399.08	30.2	0.02
Germany	7	3	7	3	3	6	3	0	-3	0	5	5	6	-3	5	1	3	0	1	82.9	47603	3.9	31.9	33	81	11.25	15.49	12.67	8.3	1399.08	30.2	0.02
Germany	7	3	1	1	2	7	2	2	-2	0	4	3	6	2	5	1	6	0	-2	82.9	47603	3.9	31.9	33	81	11.25	15.49	12.67	8.3	1399.08	30.2	0.02
Germany	7	6	4	0	2	6	1	1	1	1	3	2	4	0	1	1	4	0	-1	82.9	47603	3.9	31.9	33	81	11.25	15.49	12.67	8.3	1399.08	30.2	0.02
Germany	7	4	3	3	3	7	-1	1	0	0	4	4	5	1	6	1	3	0	0	82.9	47603	3.9	31.9	33	81	11.25	15.49	12.67	8.3	1399.08	30.2	0.02
Germany	7	5	6	2	3	6	3	2	1	1	4	3	5	1	3	1	3	0	0	82.9	47603	3.9	31.9	33	81	11.25	15.49	12.67	8.3	1399.08	30.2	0.02
Germany	7	3	4	3	3	4	2	3	1	0	5	4	6	-3	6	1	5	0	-1	82.9	47603	3.9	31.9	33	81	11.25	15.49	12.67	8.3	1399.08	30.2	0.02
Germany	7	4	5	3	3	7	3	3	3	0	4	4	6	3	4	1	3	0	-2	82.9	47603	3.9	31.9	33	81	11.25	15.49	12.67	8.3	1399.08	30.2	0.02
Germany	7	1	3	1	3	3	0	1	0	0	4	1	3	3	1	1	4	0	-1	82.9	47603	3.9	31.9	33	81	11.25	15.49	12.67	8.3	1399.08	30.2	0.02
Germany	7	3	3	1	1	5	0	1	0	0	3	2	3	1	6	1	3	0	0	82.9	47603	3.9	31.9	33	81	11.25	15.49	12.67	8.3	1399.08	30.2	0.02
Germany	7	5	5	2	3	7	-1	2	0	0	5	3	4	3	3	1	3	0	-1	82.9	47603	3.9	31.9	33	81	11.25	15.49	12.67	8.3	1399.08	30.2	0.02
Germany	7	4	3	1	2	7	2	2	2	0	5	3	3	0	6	1	3	0	0	82.9	47603	3.9	31.9	33	81	11.25	15.49	12.67	8.3	1399.08	30.2	0.02
Germany	7	2	1	3	3	7	3	3	2	0	5	4	6	3	6	1	3	0	-2	82.9	47603	3.9	31.9	33	81	11.25	15.49	12.67	8.3	1399.08	30.2	0.02
Germany	7	3	1	2	2	6	-3	1	-2	0	4	3	5	-1	6	1	3	0	-2	82.9	47603	3.9	31.9	33	81	11.25	15.49	12.67	8.3	1399.08	30.2	0.02
Germany	7	2	5	3	3	5	2	3	3	0	4	4	3	-1	4	1	2	0	1	82.9	47603	3.9	31.9	33	81	11.25	15.49	12.67	8.3	1399.08	30.2	0.02
Germany	7	3	3	2	3	7	-3	3	-2	0	4	3	5	1	5	1	6	0	0	82.9	47603	3.9	31.9	33	81	11.25	15.49	12.67	8.3	1399.08	30.2	0.02
Germany	7	4	4	3	3	4	3	2	2	0	4	3	3	1	1	1	2	0	-1	82.9	47603	3.9	31.9	33	81	11.25	15.49	12.67	8.3	1399.08	30.2	0.02
Germany	7	3	5	3	3	7	-3	3	3	0	4	4	1	3	6	1	2	0	0	82.9	47603	3.9	31.9	33	81	11.25	15.49	12.67	8.3	1399.08	30.2	0.02
Germany	7	2	4	1	3	2	2	3	3	0	4	2	4	2	2	1	6	0	1	82.9	47603	3.9	31.9	33	81	11.25	15.49	12.67	8.3	1399.08	30.2	0.02
Germany	7	4	2	2	2	7	1	2	2	0	3	3	3	0	3	1	2	0	0	82.9	47603	3.9	31.9	33	81	11.25	15.49	12.67	8.3	1399.08	30.2	0.02
Germany	7	2	1	3	3	7	3	3	3	0	4	3	5	3	3	1	3	0	-2	82.9	47603	3.9	31.9	33	81	11.25	15.49	12.67	8.3	1399.08	30.2	0.02
Germany	7	4	2	3	3	7	3	3	3	0	5	4	5	2	6	1	3	0	-1	82.9	47603	3.9	31.9	33	81	11.25	15.49	12.67	8.3	1399.08	30.2	0.02
Germany	7	4	4	3	3	7	3	3	3	0	3	3	3	0	6	1	3	0	-1	82.9	47603	3.9	31.9	33	81	11.25	15.49	12.67	8.3	1399.08	30.2	0.02
Germany	7	4	4	3	3	6	3	3	2	0	3	4	3	2	5	1	3	0	1	82.9	47603	3.9	31.9	33	81	11.25	15.49	12.67	8.3	1399.08	30.2	0.02
Germany	7	2	3	1	2	7	0	1	1	0	4	4	3	-1	5	1	3	0	-1	82.9	47603	3.9	31.9	33	81	11.25	15.49	12.67	8.3	1399.08	30.2	0.02
Germany	7	4	4	3	3	7	1	2	2	0	4	4	6	2	5	1	3	0	-2	82.9	47603	3.9	31.9	33	81	11.25	15.49	12.67	8.3	1399.08	30.2	0.02
Germany	7	4	4	2	2	7	2	2	2	0	3	3	2	0	6	1	3	0	0	82.9	47603	3.9	31.9	33	81	11.25	15.49	12.67	8.3	1399.08	30.2	0.02
Germany	7	3	1	3	3	7	3	3	0	0	5	5	6	0	6	1	3	0	-2	82.9	47603	3.9	31.9	33	81	11.25	15.49	12.67	8.3	1399.08	30.2	0.02
Germany	7	3	1	1	3	7	3	3	3	0	5	5	6	3	6	1	3	0	-2	82.9	47603	3.9	31.9	33	81	11.25	15.49	12.67	8.3	1399.08	30.2	0.02
Germany	7	3	5	3	3		3	3	3	0	5	4	6	2	1	1		0	0	82.9	47603	3.9	31.9	33	81	11.25	15.49	12.67	8.3	1399.08	30.2	0.02
Germany	7	3	3	3	3	7	2	3	1	0	3	3	4	0	3	1	3	0	0	82.9	47603	3.9	31.9	33	81	11.25	15.49	12.67	8.3	1399.08	30.2	0.02
Germany	7	4	4	3	3	7	3	0	-3	0	4	3	4	0	3	1	2	0	-2	82.9	47603	3.9	31.9	33	81	11.25	15.49	12.67	8.3	1399.08	30.2	0.02
Germany	7	2	4	0	2	5	0	3	3	0	4	3	6	3	4	1	3	0	2	82.9	47603	3.9	31.9	33	81	11.25	15.49	12.67	8.3	1399.08	30.2	0.02
Germany	7	3	3	3	3	2	3	3	2	1	5	5	6	3	2	1	3	0	-2	82.9	47603	3.9	31.9	33	81	11.25	15.49	12.67	8.3	1399.08	30.2	0.02
Germany	7	5	5	2	2	7	2	2	1	0	4	3	4	0	1	1	4	0	0	82.9	47603	3.9	31.9	33	81	11.25	15.49	12.67	8.3	1399.08	30.2	0.02
Germany	7	4	3	3	3	7	1	1	2	0	4	4	6	2	5	1	3	0	-1	82.9	47603	3.9	31.9	33	81	11.25	15.49	12.67	8.3	1399.08	30.2	0.02
Germany	7	4	4	0	0	5	0	0	0	0	3	3	3	0	3	1	2	0	0	82.9	47603	3.9	31.9	33	81	11.25	15.49	12.67	8.3	1399.08	30.2	0.02
Germany	7	2	2	0	2	1	0	0	0	0	2	3	4	0	1	1	4	0	1	82.9	47603	3.9	31.9	33	81	11.25	15.49	12.67	8.3	1399.08	30.2	0.02
Germany	7	4	2	3	3	0	2	1	0	0	4	3	4	1	6	1	3	0	0	82.9	47603	3.9	31.9	33	81	11.25	15.49	12.67	8.3	1399.08	30.2	0.02
Germany	7	3	3	-3	-3	7	-2	-2	-2	0	3	3	2	-2	3	1	2	0	-1	82.9	47603	3.9	31.9	33	81	11.25	15.49	12.67	8.3	1399.08	30.2	0.02
Germany	7	4	5	3	3	3	3	3	3	0	4	3	4	1	6	1	2	0	1	82.9	47603	3.9	31.9	33	81	11.25	15.49	12.67	8.3	1399.08	30.2	0.02
Germany	7	4	4	3	3	5	-2	1	-2	0	3	3	2	2	6	1	3	0	-1	82.9	47603	3.9	31.9	33	81	11.25	15.49	12.67	8.3	1399.08	30.2	0.02
Germany	7	3	6	3	3	6	3	3	3	1	4	3	4	1	4	1	3	0	1	82.9	47603	3.9	31.9	33	81	11.25	15.49	12.67	8.3	1399.08	30.2	0.02
Germany	7	4	4	1	3	6	3	3	0	0	3	3	4	0	3	1	6	0	2	82.9	47603	3.9	31.9	33	81	11.25	15.49	12.67	8.3	1399.08	30.2	0.02
Germany	7	6	5	1	2	7	1	-2	-3	1	4	2	3	0	1	1	6	0	1	82.9	47603	3.9	31.9	33	81	11.25	15.49	12.67	8.3	1399.08	30.2	0.02
Germany	7	4	2	2	2	7	2	2	0	0	4	3	3	0	5	1	3	0	-2	82.9	47603	3.9	31.9	33	81	11.25	15.49	12.67	8.3	1399.08	30.2	0.02
Germany	7	5	4	3	3	4	3	3	3	0	3	3	5	0	2	1	3	0	0	82.9	47603	3.9	31.9	33	81	11.25	15.49	12.67	8.3	1399.08	30.2	0.02
Germany	7	3	1	3	3	4	2	3	3	0	5	4	6	3	5	1	3	0	-1	82.9	47603	3.9	31.9	33	81	11.25	15.49	12.67	8.3	1399.08	30.2	0.02
Germany	7	4	4	2	1	6	3	0	-1	1	4	4	4	-1	2	1	2	0	0	82.9	47603	3.9	31.9	33	81	11.25	15.49	12.67	8.3	1399.08	30.2	0.02
Germany	7	4	1	3	3	7	3	3	2	0	4	4	5	-3	6	1	5	0	-2	82.9	47603	3.9	31.9	33	81	11.25	15.49	12.67	8.3	1399.08	30.2	0.02
Germany	7	4	2	3	2	6	0	2	1	0	4	3	6	2	6	1	5	0	-2	82.9	47603	3.9	31.9	33	81	11.25	15.49	12.67	8.3	1399.08	30.2	0.02
Germany	7	4	4	3	3	7	3	3	3	0	4	3	3	0	6	1	4	0	-1	82.9	47603	3.9	31.9	33	81	11.25	15.49	12.67	8.3	1399.08	30.2	0.02
Germany	7	2	4	2	3	7	3	3	1	0	4	3	5	1	5	1	3	0	0	82.9	47603	3.9	31.9	33	81	11.25	15.49	12.67	8.3	1399.08	30.2	0.02
Germany	7	5	5	2	2	7	0	0	0	1	4	4	4	0	3	1	1	0	0	82.9	47603	3.9	31.9	33	81	11.25	15.49	12.67	8.3	1399.08	30.2	0.02
Germany	7	3	5	3	3	7	3	3	3	0	4	4	6	1	5	1	3	0	2	82.9	47603	3.9	31.9	33	81	11.25	15.49	12.67	8.3	1399.08	30.2	0.02
Germany	7	4	5	3	3	7	0	0	0	0	4	3	4	1	3	1	4	0	1	82.9	47603	3.9	31.9	33	81	11.25	15.49	12.67	8.3	1399.08	30.2	0.02
Germany	7	4	5	-1	0	3	-1	0	0	1	4	3	2	0	2	1	2	0	-1	82.9	47603	3.9	31.9	33	81	11.25	15.49	12.67	8.3	1399.08	30.2	0.02
Germany	7	4	4	2	2	3	2	1	2	0	2	2	3	3	1	1	2	0	-1	82.9	47603	3.9	31.9	33	81	11.25	15.49	12.67	8.3	1399.08	30.2	0.02
Germany	7	2	1	3	3	7	0	0	-1	0	5	1	4	-2	1	1		0	-2	82.9	47603	3.9	31.9	33	81	11.25	15.49	12.67	8.3	1399.08	30.2	0.02
Germany	7	1	4	2	2	0	-3	0	0	0	4	4	1	-3	4	1	5	0	1	82.9	47603	3.9	31.9	33	81	11.25	15.49	12.67	8.3	1399.08	30.2	0.02
Germany	7	5	4	0	1	3	0	1	0	1	3	2	4	-1	1	1	4	0	-1	82.9	47603	3.9	31.9	33	81	11.25	15.49	12.67	8.3	1399.08	30.2	0.02
Germany	7	6	5	3	3	7	3	2	2	0	4	5	5	2	1	1	5	0	-1	82.9	47603	3.9	31.9	33	81	11.25	15.49	12.67	8.3	1399.08	30.2	0.02
Germany	7	3	4	2	3	6	3	3	2	0	3	3	4	2	1	1	2	0	-2	82.9	47603	3.9	31.9	33	81	11.25	15.49	12.67	8.3	1399.08	30.2	0.02
Germany	7	4	2	3	3	7	3	0	0	0	4	4	2	-1	6	1	4	0	0	82.9	47603	3.9	31.9	33	81	11.25	15.49	12.67	8.3	1399.08	30.2	0.02
Germany	7	6	4	-1	-1	2	0	1	1	1	3	3	2	0	4	1	5	0	-1	82.9	47603	3.9	31.9	33	81	11.25	15.49	12.67	8.3	1399.08	30.2	0.02
Germany	7	2	5	3	3	7	3	3	2	0	4	4	2	-2	6	1	4	0	0	82.9	47603	3.9	31.9	33	81	11.25	15.49	12.67	8.3	1399.08	30.2	0.02
Greece	8	4	8	3	3	7	0	3	3	0	5	4	6	3	3	1	5	0	2	10.7	20324	22.3	34.4	34	81	8.04	39.64	34.75	4.3	212.64	10.23	0.05
Greece	8	4	6	3	3	3	2	3	2	0	5	4	6	2	1	1	5	0	0	10.7	20324	22.3	34.4	34	81	8.04	39.64	34.75	4.3	212.64	10.23	0.05
Greece	8	2	4	3	3	7	3	3	2	1	4	3	6	3	2	1	5	0	0	10.7	20324	22.3	34.4	34	81	8.04	39.64	34.75	4.3	212.64	10.23	0.05
Greece	8	3	6	2	3	7	3	3	3	0	4	3	4	2	5	1	2	0	1	10.7	20324	22.3	34.4	34	81	8.04	39.64	34.75	4.3	212.64	10.23	0.05
Greece	8	4	6	3	3	6	0	3	3	0	5	4	4	0	3	1	5	0	1	10.7	20324	22.3	34.4	34	81	8.04	39.64	34.75	4.3	212.64	10.23	0.05
Greece	8	1	4	3	3	7	-3	3	1	0	5	5	6	3	1	1	3	0	2	10.7	20324	22.3	34.4	34	81	8.04	39.64	34.75	4.3	212.64	10.23	0.05
Greece	8	3	6	2	3	7	1	1	1	0	4	3	5	1	5	1	3	0	1	10.7	20324	22.3	34.4	34	81	8.04	39.64	34.75	4.3	212.64	10.23	0.05
Greece	8	6	8	3	2	6	-2	0	1	0	4	3	5	-1	3	1	2	0	2	10.7	20324	22.3	34.4	34	81	8.04	39.64	34.75	4.3	212.64	10.23	0.05
Greece	8	3	3	3	3	0	3	3	3	1	4	3	6	-1	4	1	5	0	0	10.7	20324	22.3	34.4	34	81	8.04	39.64	34.75	4.3	212.64	10.23	0.05
Greece	8	4	4	2	2	5	2	3	3	0	4	3	6	2	3	1	5	0	1	10.7	20324	22.3	34.4	34	81	8.04	39.64	34.75	4.3	212.64	10.23	0.05
Greece	8	6	6	3	3	4	1	3	3	0	4	2	4	0	6	1	4	0	1	10.7	20324	22.3	34.4	34	81	8.04	39.64	34.75	4.3	212.64	10.23	0.05
Greece	8	3	5	3	3	6	3	3	2	0	4	4	5	2	5	1	6	0	0	10.7	20324	22.3	34.4	34	81	8.04	39.64	34.75	4.3	212.64	10.23	0.05
Greece	8	4	6	3	3	6	3	3	3	0	4	4	6	2	1	1	4	0	0	10.7	20324	22.3	34.4	34	81	8.04	39.64	34.75	4.3	212.64	10.23	0.05
Greece	8	1	7	2	2	3	-2	-3	-3	0	5	5	6	3	6	1	5	0	0	10.7	20324	22.3	34.4	34	81	8.04	39.64	34.75	4.3	212.64	10.23	0.05
Greece	8	5	6	3	3	5	0	3	3	0	4	2	6	-1	5	1	4	0	1	10.7	20324	22.3	34.4	34	81	8.04	39.64	34.75	4.3	212.64	10.23	0.05
Greece	8	4	7	3	3	7	0	2	0	0	4	3	3	2	5	1	5	0	1	10.7	20324	22.3	34.4	34	81	8.04	39.64	34.75	4.3	212.64	10.23	0.05
Greece	8	6	8	3	3	5	3	3	3	0	4	3	1	3	6	1	4	0	2	10.7	20324	22.3	34.4	34	81	8.04	39.64	34.75	4.3	212.64	10.23	0.05
Greece	8	1	4	0	0	3	0	0	0	0	2	2	5	2	1	1	5	0	2	10.7	20324	22.3	34.4	34	81	8.04	39.64	34.75	4.3	212.64	10.23	0.05
Greece	8	6	6	3	3	7	1	1	1	1	4	4	6	3	5	1	4	0	0	10.7	20324	22.3	34.4	34	81	8.04	39.64	34.75	4.3	212.64	10.23	0.05
Greece	8	5	6	3	3	7	-2	3	2	0	4	4	5	2	4	1	5	0	2	10.7	20324	22.3	34.4	34	81	8.04	39.64	34.75	4.3	212.64	10.23	0.05
Greece	8	5	6	3	2	2	1	2	1	0	4	4	4	2	5	1	4	0	1	10.7	20324	22.3	34.4	34	81	8.04	39.64	34.75	4.3	212.64	10.23	0.05
Greece	8	5	5	3	3	0	2	2	2	0	4	3	4	-1	5	1	5	0	1	10.7	20324	22.3	34.4	34	81	8.04	39.64	34.75	4.3	212.64	10.23	0.05
Greece	8	4	2	3	3	7	-3	-3	-3	0	3	3	6	3	5	1	5	0	-1	10.7	20324	22.3	34.4	34	81	8.04	39.64	34.75	4.3	212.64	10.23	0.05
Greece	8	3	4	3	3	7	2	2	-2	0	5	4	6	0	4	1	5	0	0	10.7	20324	22.3	34.4	34	81	8.04	39.64	34.75	4.3	212.64	10.23	0.05
Greece	8	1	5	2	2	7	-3	2	2	0	3	3	4	2	6	1	4	0	1	10.7	20324	22.3	34.4	34	81	8.04	39.64	34.75	4.3	212.64	10.23	0.05
Greece	8	7	6	3	3	7	-1	3	2	0	4	4	6	3	5	1	5	0	1	10.7	20324	22.3	34.4	34	81	8.04	39.64	34.75	4.3	212.64	10.23	0.05
Greece	8	6	7	3	3	0	3	3	3	0	4	2	6	3	5	1	2	0	2	10.7	20324	22.3	34.4	34	81	8.04	39.64	34.75	4.3	212.64	10.23	0.05
Greece	8	4	4	-1	0	0	-3	0	-3	0	5	5	1	0	5	1	4	0	2	10.7	20324	22.3	34.4	34	81	8.04	39.64	34.75	4.3	212.64	10.23	0.05
Greece	8	2	2	1	2	5	3	2	1	0	4	3	6	1	1	1	5	0	-2	10.7	20324	22.3	34.4	34	81	8.04	39.64	34.75	4.3	212.64	10.23	0.05
Greece	8	4	5	2	2	6	-3	2	0	0	4	4	6	2	4	1	3	0	2	10.7	20324	22.3	34.4	34	81	8.04	39.64	34.75	4.3	212.64	10.23	0.05
Greece	8	4	2	3	3	6	3	3	3	0	4	4	5	1	5	1	4	0	0	10.7	20324	22.3	34.4	34	81	8.04	39.64	34.75	4.3	212.64	10.23	0.05
Greece	8	4	7	2	3	0	-3	3	0	0	3	3	6	2	5	1	4	0	1	10.7	20324	22.3	34.4	34	81	8.04	39.64	34.75	4.3	212.64	10.23	0.05
Greece	8	4	6	3	2	4	1	3	1	1	4	3	6	1	4	1	5	0	1	10.7	20324	22.3	34.4	34	81	8.04	39.64	34.75	4.3	212.64	10.23	0.05
Greece	8	4	5	3	3	7	1	2	0	0	5	5	4	1	5	1	7	0	0	10.7	20324	22.3	34.4	34	81	8.04	39.64	34.75	4.3	212.64	10.23	0.05
Greece	8	5	7	2	2	5	1	2	0	0	3	3	6	2	4	1	3	0	2	10.7	20324	22.3	34.4	34	81	8.04	39.64	34.75	4.3	212.64	10.23	0.05
Greece	8	4	4	3	3	1	-3	1	1	0	4	4	4	2	3	1	3	0	-1	10.7	20324	22.3	34.4	34	81	8.04	39.64	34.75	4.3	212.64	10.23	0.05
Greece	8	4	5	3	3	5	2	3	2	0	5	5	5	1	1	1	5	0	0	10.7	20324	22.3	34.4	34	81	8.04	39.64	34.75	4.3	212.64	10.23	0.05
Greece	8	1	8	2	2	5	0	1	0	0	4	3	5	2	6	1	5	0	1	10.7	20324	22.3	34.4	34	81	8.04	39.64	34.75	4.3	212.64	10.23	0.05
Greece	8	6	5	3	3	4	0	2	0	0	3	2	4	-1	2	1	4	0	0	10.7	20324	22.3	34.4	34	81	8.04	39.64	34.75	4.3	212.64	10.23	0.05
Greece	8	5	3	3	3	5	0	3	1	0	5	4	6	3	5	1	5	0	1	10.7	20324	22.3	34.4	34	81	8.04	39.64	34.75	4.3	212.64	10.23	0.05
Greece	8	4	5	2	2	7	-1	2	1	0	4	4	5	1	5	1	5	0	1	10.7	20324	22.3	34.4	34	81	8.04	39.64	34.75	4.3	212.64	10.23	0.05
Greece	8	3	5	3	3	7	2	3	2	0	4	4	6	1	5	1	6	0	1	10.7	20324	22.3	34.4	34	81	8.04	39.64	34.75	4.3	212.64	10.23	0.05
Greece	8	4	4	3	3	0	3	3	3	0	3	3	3	2	6	1	4	0	1	10.7	20324	22.3	34.4	34	81	8.04	39.64	34.75	4.3	212.64	10.23	0.05
Greece	8	5	2	3	3	6	-3	3	3	0	4	3	5	2	1	1	4	0	-1	10.7	20324	22.3	34.4	34	81	8.04	39.64	34.75	4.3	212.64	10.23	0.05
Greece	8	6	3	3	3	4	0	3	1	0	5	3	5	1	2	1	5	0	-1	10.7	20324	22.3	34.4	34	81	8.04	39.64	34.75	4.3	212.64	10.23	0.05
Greece	8	4	6	2	2	1	3	2	0	0	5	4	3	2	1	1	5	0	0	10.7	20324	22.3	34.4	34	81	8.04	39.64	34.75	4.3	212.64	10.23	0.05
Greece	8	4	4	3	1	7	0	2	1	0	3	3	3	-1	5	1	4	0	0	10.7	20324	22.3	34.4	34	81	8.04	39.64	34.75	4.3	212.64	10.23	0.05
Greece	8	7	6	3	3	7	1	3	3	0	5	5	6	2	4	1	5	0	1	10.7	20324	22.3	34.4	34	81	8.04	39.64	34.75	4.3	212.64	10.23	0.05
Greece	8	4	4	2	2	7	0	1	1	0	3	1	3	1	6	1	5	0	1	10.7	20324	22.3	34.4	34	81	8.04	39.64	34.75	4.3	212.64	10.23	0.05
Greece	8	4	5	2	3	7	-2	3	-2	0	4	4	2	1	5	1	4	0	0	10.7	20324	22.3	34.4	34	81	8.04	39.64	34.75	4.3	212.64	10.23	0.05
Greece	8	1	6	1	3	2	-3	3	1	0	4	3	5	1	2	1	5	0	0	10.7	20324	22.3	34.4	34	81	8.04	39.64	34.75	4.3	212.64	10.23	0.05
Greece	8	5	7	3	2	6	0	3	0	0	4	3	6	2	5	1	4	0	2	10.7	20324	22.3	34.4	34	81	8.04	39.64	34.75	4.3	212.64	10.23	0.05
Greece	8	4	7	0	3	7	-3	0	-3	0	5	3	6	3	4	1	5	0	0	10.7	20324	22.3	34.4	34	81	8.04	39.64	34.75	4.3	212.64	10.23	0.05
Greece	8	4	4	3	3	7	0	1	0	0	5	5	5	0	1	1	6	0	0	10.7	20324	22.3	34.4	34	81	8.04	39.64	34.75	4.3	212.64	10.23	0.05
Greece	8	4	6	3	3	6	0	3	3	0	2	2	6	3	5	1	3	0	1	10.7	20324	22.3	34.4	34	81	8.04	39.64	34.75	4.3	212.64	10.23	0.05
Greece	8	5	5	2	3	7	0	3	2	0	3	2	6	0	3	1	4	0	1	10.7	20324	22.3	34.4	34	81	8.04	39.64	34.75	4.3	212.64	10.23	0.05
Greece	8	4	5	3	3	2	1	3	3	0	3	3	2	-1	2	1	5	0	1	10.7	20324	22.3	34.4	34	81	8.04	39.64	34.75	4.3	212.64	10.23	0.05
Greece	8	4	5	1	2	6	1	2	0	0	4	2	4	1	5	1	4	0	1	10.7	20324	22.3	34.4	34	81	8.04	39.64	34.75	4.3	212.64	10.23	0.05
Greece	8	4	2	3	3	7	-1	1	1	0	3	3	6	3	5	1	2	0	-1	10.7	20324	22.3	34.4	34	81	8.04	39.64	34.75	4.3	212.64	10.23	0.05
Greece	8	5	3	2	2	6	2	2	2	0	2	2	3	2	6	1	1	0	0	10.7	20324	22.3	34.4	34	81	8.04	39.64	34.75	4.3	212.64	10.23	0.05
Greece	8	4	7	3	3	6	-3	3	-2	0	4	2	4	2	3	1	5	0	0	10.7	20324	22.3	34.4	34	81	8.04	39.64	34.75	4.3	212.64	10.23	0.05
Greece	8	4	2	2	1	7	-3	2	-1	0	3	2	5	3	5	1	6	0	1	10.7	20324	22.3	34.4	34	81	8.04	39.64	34.75	4.3	212.64	10.23	0.05
Greece	8	6	8	3	3	7	0	3	2	0	5	2	6	1	5	1	4	0	0	10.7	20324	22.3	34.4	34	81	8.04	39.64	34.75	4.3	212.64	10.23	0.05
Greece	8	4	6	3	2	6	2	2	2	0	4	3	5	1	5	1	5	0	-1	10.7	20324	22.3	34.4	34	81	8.04	39.64	34.75	4.3	212.64	10.23	0.05
Greece	8	4	4	1	1	7	0	3	2	0	2	3	3	1	5	1	4	0	2	10.7	20324	22.3	34.4	34	81	8.04	39.64	34.75	4.3	212.64	10.23	0.05
Greece	8	2	5	3	3	7	-3	2	2	0	4	4	5	2	5	1	3	0	1	10.7	20324	22.3	34.4	34	81	8.04	39.64	34.75	4.3	212.64	10.23	0.05
Greece	8	2	2	3	3	0	3	3	2	0	3	3	6	3	3	1	3	0	-2	10.7	20324	22.3	34.4	34	81	8.04	39.64	34.75	4.3	212.64	10.23	0.05
Greece	8	3	7	3	3	6	-3	2	0	0	5	3	5	2	3	1	5	0	2	10.7	20324	22.3	34.4	34	81	8.04	39.64	34.75	4.3	212.64	10.23	0.05
Greece	8	4	6	3	3	5	0	3	2	0	5	4	6	2	5	1	4	0	-2	10.7	20324	22.3	34.4	34	81	8.04	39.64	34.75	4.3	212.64	10.23	0.05
Greece	8	2	5	1	3	4	-3	3	2	0	4	4	5	2	3	1	3	0	0	10.7	20324	22.3	34.4	34	81	8.04	39.64	34.75	4.3	212.64	10.23	0.05
Greece	8	3	5	2	3	6	2	3	3	0	4	1	5	2	5	1	5	0	-1	10.7	20324	22.3	34.4	34	81	8.04	39.64	34.75	4.3	212.64	10.23	0.05
Greece	8	4	4	2	2	5	3	3	3	0	4	3	5	2	4	1	3	0	-1	10.7	20324	22.3	34.4	34	81	8.04	39.64	34.75	4.3	212.64	10.23	0.05
Greece	8	4	7	3	3	7	0	3	2	0	4	4	2	2	5	1	5	0	1	10.7	20324	22.3	34.4	34	81	8.04	39.64	34.75	4.3	212.64	10.23	0.05
Greece	8	5	5	2	2	6	-3	3	2	0	5	5	5	1	5	1	5	0	2	10.7	20324	22.3	34.4	34	81	8.04	39.64	34.75	4.3	212.64	10.23	0.05
Greece	8	4	4	3	3	0	3	3	3	0	3	3	5	2	1	1	5	0	-1	10.7	20324	22.3	34.4	34	81	8.04	39.64	34.75	4.3	212.64	10.23	0.05
Greece	8	2	5	3	3	6	0	-1	-2	0	4	4	6	2	6	1	4	0	1	10.7	20324	22.3	34.4	34	81	8.04	39.64	34.75	4.3	212.64	10.23	0.05
Greece	8	4	5	1	0	7	-1	2	2	0	3	3	4	0	2	1	5	0	2	10.7	20324	22.3	34.4	34	81	8.04	39.64	34.75	4.3	212.64	10.23	0.05
Greece	8	4	5	3	3	7	-1	3	2	1	4	3	6	2	5	1	5	0	-1	10.7	20324	22.3	34.4	34	81	8.04	39.64	34.75	4.3	212.64	10.23	0.05
Greece	8	4	5	-1	1	3	-1	-1	2	1	2	2	5	-1	5	1	4	0	0	10.7	20324	22.3	34.4	34	81	8.04	39.64	34.75	4.3	212.64	10.23	0.05
Greece	8	5	3	3	3	4	2	3	-3	0	4	3	5	2	6	1	6	0	-1	10.7	20324	22.3	34.4	34	81	8.04	39.64	34.75	4.3	212.64	10.23	0.05
Greece	8	4	6	3	2	7	1	3	2	0	4	4	5	2	4	1	5	0	2	10.7	20324	22.3	34.4	34	81	8.04	39.64	34.75	4.3	212.64	10.23	0.05
Greece	8	1	5	3	3	7	-3	1	1	0	4	3	6	2	5	1	4	0	2	10.7	20324	22.3	34.4	34	81	8.04	39.64	34.75	4.3	212.64	10.23	0.05
Greece	8	4	5	2	2	6	-1	3	3	0	4	3	5	0	5	1	3	0	0	10.7	20324	22.3	34.4	34	81	8.04	39.64	34.75	4.3	212.64	10.23	0.05
Greece	8	1	7	3	-1	4	-3	-3	-3	0	5	2	1	3	5	1	5	0	1	10.7	20324	22.3	34.4	34	81	8.04	39.64	34.75	4.3	212.64	10.23	0.05
Greece	8	4	5	3	3	7	-2	2	0	0	4	4	5	2	5	1	4	0	0	10.7	20324	22.3	34.4	34	81	8.04	39.64	34.75	4.3	212.64	10.23	0.05
Greece	8	5	7	2	3	7	-3	3	-3	0	4	4	5	-3	4	1	5	0	2	10.7	20324	22.3	34.4	34	81	8.04	39.64	34.75	4.3	212.64	10.23	0.05
Greece	8	5	7	2	2	4	2	2	2	0	5	5	6	2	5	1	6	0	1	10.7	20324	22.3	34.4	34	81	8.04	39.64	34.75	4.3	212.64	10.23	0.05
Greece	8	3	6	-1	0	0	-1	-1	0	0	2	2	2	0	1	1	4	0	0	10.7	20324	22.3	34.4	34	81	8.04	39.64	34.75	4.3	212.64	10.23	0.05
Greece	8	4	4	3	3	7	0	3	3	1	4	3	4	0	5	1	4	0	1	10.7	20324	22.3	34.4	34	81	8.04	39.64	34.75	4.3	212.64	10.23	0.05
Greece	8	4	6	2	2	2	-3	1	2	0	3	3	5	0	5	1	5	0	1	10.7	20324	22.3	34.4	34	81	8.04	39.64	34.75	4.3	212.64	10.23	0.05
Greece	8	3	3	3	3	7	3	3	3	0	4	3	6	-1	6	1	5	0	2	10.7	20324	22.3	34.4	34	81	8.04	39.64	34.75	4.3	212.64	10.23	0.05
Greece	8	4	5	2	2	7	-1	2	2	0	4	3	5	2	4	1	4	0	0	10.7	20324	22.3	34.4	34	81	8.04	39.64	34.75	4.3	212.64	10.23	0.05
Greece	8	3	3	3	3	7	3	3	3	1	5	3	6	3	1	1	5	0	-1	10.7	20324	22.3	34.4	34	81	8.04	39.64	34.75	4.3	212.64	10.23	0.05
Greece	8	4	5	3	3	7	1	3	3	0	5	3	6	2	5	1	5	0	0	10.7	20324	22.3	34.4	34	81	8.04	39.64	34.75	4.3	212.64	10.23	0.05
Greece	8	4	3	3	3	7	0	2	0	0	4	4	4	3	1	1	4	0	-2	10.7	20324	22.3	34.4	34	81	8.04	39.64	34.75	4.3	212.64	10.23	0.05
Greece	8	4	4	2	2	7	-2	1	0	0	4	3	5	1	5	1	3	0	0	10.7	20324	22.3	34.4	34	81	8.04	39.64	34.75	4.3	212.64	10.23	0.05
Greece	8	4	2	3	3	7	0	3	3	0	4	4	5	-1	5	1	5	0	1	10.7	20324	22.3	34.4	34	81	8.04	39.64	34.75	4.3	212.64	10.23	0.05
Greece	8	4	4	3	3	7	2	3	1	0	3	3	2	2	5	1	5	0	1	10.7	20324	22.3	34.4	34	81	8.04	39.64	34.75	4.3	212.64	10.23	0.05
Greece	8	4	5	2	2	7	0	0	0	0	5	4	6	3	6	1	4	0	2	10.7	20324	22.3	34.4	34	81	8.04	39.64	34.75	4.3	212.64	10.23	0.05
Greece	8	4	5	2	2	6	-2	2	-3	0	4	3	4	0	5	1	4	0	1	10.7	20324	22.3	34.4	34	81	8.04	39.64	34.75	4.3	212.64	10.23	0.05
Greece	8	3	3	2	2	2	1	1	2	1	3	3	4	2	4	1	5	0	0	10.7	20324	22.3	34.4	34	81	8.04	39.64	34.75	4.3	212.64	10.23	0.05
Greece	8	5	6	3	3	7	0	3	1	0	3	1	5	3	4	1	5	0	1	10.7	20324	22.3	34.4	34	81	8.04	39.64	34.75	4.3	212.64	10.23	0.05
Greece	8	4	6	3	3	2	3	3	3	0	5	5	6	2	4	1	5	0	1	10.7	20324	22.3	34.4	34	81	8.04	39.64	34.75	4.3	212.64	10.23	0.05
Greece	8	4	6	3	2	7	2	2	1	1	4	3	5	1	5	1	4	0	1	10.7	20324	22.3	34.4	34	81	8.04	39.64	34.75	4.3	212.64	10.23	0.05
Greece	8	4	4	3	3	0	-3	-3	-2	0	4	4	4	2	4	1	5	0	0	10.7	20324	22.3	34.4	34	81	8.04	39.64	34.75	4.3	212.64	10.23	0.05
Greece	8	1	1	3	3	2	-3	-3	-3	0	5	5	1	0	2	1	7	0	0	10.7	20324	22.3	34.4	34	81	8.04	39.64	34.75	4.3	212.64	10.23	0.05
Greece	8	4	8	3	3	6	1	3	1	0	5	3	6	1	2	1	5	0	2	10.7	20324	22.3	34.4	34	81	8.04	39.64	34.75	4.3	212.64	10.23	0.05
Greece	8	1	3	3	3	2	2	3	3	0	5	5	6	3	1	1	5	0	0	10.7	20324	22.3	34.4	34	81	8.04	39.64	34.75	4.3	212.64	10.23	0.05
Greece	8	4	8	0	3	7	3	3	-2	0	4	1	1	1	4	1	4	0	1	10.7	20324	22.3	34.4	34	81	8.04	39.64	34.75	4.3	212.64	10.23	0.05
Greece	8	4	7	3	3	4	1	3	1	0	4	3	6	1	3	1	3	0	2	10.7	20324	22.3	34.4	34	81	8.04	39.64	34.75	4.3	212.64	10.23	0.05
Greece	8	4	5	3	3	5	2	3	1	0	5	4	5	-1	5	1	5	0	2	10.7	20324	22.3	34.4	34	81	8.04	39.64	34.75	4.3	212.64	10.23	0.05
Greece	8	4	4	3	2	5	-1	0	0	0	4	4	5	1	6	1	2	0	1	10.7	20324	22.3	34.4	34	81	8.04	39.64	34.75	4.3	212.64	10.23	0.05
Greece	8	4	8	3	3	7	-3	3	3	0	5	5	1	-3	2	1	5	0	2	10.7	20324	22.3	34.4	34	81	8.04	39.64	34.75	4.3	212.64	10.23	0.05
Greece	8	5	5	3	3	2	-1	2	-1	0	4	3	5	-1	5	1	4	0	0	10.7	20324	22.3	34.4	34	81	8.04	39.64	34.75	4.3	212.64	10.23	0.05
Greece	8	1	7	2	3	7	1	3	2	0	4	3	5	0	5	1	2	0	2	10.7	20324	22.3	34.4	34	81	8.04	39.64	34.75	4.3	212.64	10.23	0.05
Greece	8	3	4	0	-2	3	0	-1	0	0	2	2	2	1	1	1	4	0	0	10.7	20324	22.3	34.4	34	81	8.04	39.64	34.75	4.3	212.64	10.23	0.05
Greece	8	5	3	1	2	0	2	3	2	1	4	3	6	1	3	1	5	0	-2	10.7	20324	22.3	34.4	34	81	8.04	39.64	34.75	4.3	212.64	10.23	0.05
Greece	8	4	5	2	2	6	1	3	1	0	5	3	6	2	2	1	6	0	1	10.7	20324	22.3	34.4	34	81	8.04	39.64	34.75	4.3	212.64	10.23	0.05
Greece	8	2	6	3	3	7	2	2	2	1	4	3	6	1	5	1	4	0	-1	10.7	20324	22.3	34.4	34	81	8.04	39.64	34.75	4.3	212.64	10.23	0.05
Greece	8	4	4	3	3	5	3	3	3	0	3	3	5	3	5	1	4	0	0	10.7	20324	22.3	34.4	34	81	8.04	39.64	34.75	4.3	212.64	10.23	0.05
Greece	8	4	6	3	3	0	3	3	1	0	4	3	5	3	1	1	3	0	2	10.7	20324	22.3	34.4	34	81	8.04	39.64	34.75	4.3	212.64	10.23	0.05
Greece	8	2	6	2	3	0	-3	3	3	0	4	3	6	1	4	1	5	0	1	10.7	20324	22.3	34.4	34	81	8.04	39.64	34.75	4.3	212.64	10.23	0.05
Greece	8	5	6	2	2	7	0	2	2	0	4	3	5	1	5	1	5	0	1	10.7	20324	22.3	34.4	34	81	8.04	39.64	34.75	4.3	212.64	10.23	0.05
Greece	8	7	7	-2	3	6	1	2	2	0	4	3	2	1	3	1	5	0	0	10.7	20324	22.3	34.4	34	81	8.04	39.64	34.75	4.3	212.64	10.23	0.05
Greece	8	4	2	1	3	7	0	2	3	0	5	4	6	-2	2	1	6	0	1	10.7	20324	22.3	34.4	34	81	8.04	39.64	34.75	4.3	212.64	10.23	0.05
Greece	8	5	5	3	3	6	3	3	2	0	4	3	6	3	5	1	2	0	1	10.7	20324	22.3	34.4	34	81	8.04	39.64	34.75	4.3	212.64	10.23	0.05
Greece	8	4	8	3	3	5	-3	3	3	0	4	4	1	3	4	1	4	0	2	10.7	20324	22.3	34.4	34	81	8.04	39.64	34.75	4.3	212.64	10.23	0.05
Greece	8	4	6	3	3	0	0	0	0	0	3	2	5	2	5	1	4	0	2	10.7	20324	22.3	34.4	34	81	8.04	39.64	34.75	4.3	212.64	10.23	0.05
Greece	8	5	5	2	3	7	-3	3	1	0	5	3	5	2	5	1	4	0	0	10.7	20324	22.3	34.4	34	81	8.04	39.64	34.75	4.3	212.64	10.23	0.05
Greece	8	3	7	3	3	4	-3	1	-2	0	4	4	1	2	3	1	4	0	1	10.7	20324	22.3	34.4	34	81	8.04	39.64	34.75	4.3	212.64	10.23	0.05
Greece	8	5	5	3	3	6	-3	1	-2	0	4	4	3	1	5	1	5	0	1	10.7	20324	22.3	34.4	34	81	8.04	39.64	34.75	4.3	212.64	10.23	0.05
Greece	8	5	6	1	1	6	-2	1	1	0	4	3	4	2	4	1	5	0	1	10.7	20324	22.3	34.4	34	81	8.04	39.64	34.75	4.3	212.64	10.23	0.05
Greece	8	4	7	0	1	6	0	3	0	0	3	3	4	0	3	1	5	0	0	10.7	20324	22.3	34.4	34	81	8.04	39.64	34.75	4.3	212.64	10.23	0.05
Greece	8	4	5	3	3	6	-2	1	0	1	4	1	3	2	5	1	6	0	2	10.7	20324	22.3	34.4	34	81	8.04	39.64	34.75	4.3	212.64	10.23	0.05
Greece	8	5	2	2	2	6	-2	-1	-1	0	4	4	6	2	1	1	4	0	-1	10.7	20324	22.3	34.4	34	81	8.04	39.64	34.75	4.3	212.64	10.23	0.05
Greece	8	3	1	1	3	3	-3	3	2	0	4	3	5	3	4	1	5	0	0	10.7	20324	22.3	34.4	34	81	8.04	39.64	34.75	4.3	212.64	10.23	0.05
Greece	8	5	7	3	3	7	-3	3	-2	0	4	4	5	3	3	1	5	0	2	10.7	20324	22.3	34.4	34	81	8.04	39.64	34.75	4.3	212.64	10.23	0.05
Greece	8	4	6	3	3	6	-3	3	1	0	3	2	5	1	3	1	5	0	2	10.7	20324	22.3	34.4	34	81	8.04	39.64	34.75	4.3	212.64	10.23	0.05
Greece	8	1	5	1	2	5	0	1	0	0	4	3	5	1	1	1	5	0	0	10.7	20324	22.3	34.4	34	81	8.04	39.64	34.75	4.3	212.64	10.23	0.05
Greece	8	1	1	1	2	7	2	2	2	0	4	1	4	2	1	1	2	0	0	10.7	20324	22.3	34.4	34	81	8.04	39.64	34.75	4.3	212.64	10.23	0.05
Greece	8	4	5	3	3	6	0	3	2	0	4	3	5	1	2	1	5	0	0	10.7	20324	22.3	34.4	34	81	8.04	39.64	34.75	4.3	212.64	10.23	0.05
Greece	8	6	8	3	3	5	-2	3	3	0	5	3	2	-1	3	1	3	0	2	10.7	20324	22.3	34.4	34	81	8.04	39.64	34.75	4.3	212.64	10.23	0.05
Greece	8	3	3	0	2	7	0	0	0	0	3	3	1	-1	4	1	3	0	-1	10.7	20324	22.3	34.4	34	81	8.04	39.64	34.75	4.3	212.64	10.23	0.05
Greece	8	2	2	3	3	0	3	3	3	0	5	5	6	2	1	1	4	0	1	10.7	20324	22.3	34.4	34	81	8.04	39.64	34.75	4.3	212.64	10.23	0.05
Greece	8	1	3	3	3	7	3	3	3	1	5	5	6	0	1	1	5	0	-2	10.7	20324	22.3	34.4	34	81	8.04	39.64	34.75	4.3	212.64	10.23	0.05
Greece	8	1	8	1	1	6	-3	-2	-2	0	5	5	4	2	5	1	5	0	2	10.7	20324	22.3	34.4	34	81	8.04	39.64	34.75	4.3	212.64	10.23	0.05
Greece	8	4	6	3	3	7	3	3	3	0	5	3	6	3	6	1	4	0	0	10.7	20324	22.3	34.4	34	81	8.04	39.64	34.75	4.3	212.64	10.23	0.05
Greece	8	6	4	3	3	4	-3	2	0	0	4	4	4	3	5	1	4	0	-2	10.7	20324	22.3	34.4	34	81	8.04	39.64	34.75	4.3	212.64	10.23	0.05
Greece	8	4	4	3	3	6	3	3	3	0	5	4	5	0	5	1	4	0	-1	10.7	20324	22.3	34.4	34	81	8.04	39.64	34.75	4.3	212.64	10.23	0.05
Greece	8	4	2	3	3	2	1	3	2	0	5	3	6	3	4	1	1	0	0	10.7	20324	22.3	34.4	34	81	8.04	39.64	34.75	4.3	212.64	10.23	0.05
Greece	8	5	6	3	3	7	3	3	0	0	5	3	6	3	3	1	6	0	0	10.7	20324	22.3	34.4	34	81	8.04	39.64	34.75	4.3	212.64	10.23	0.05
Greece	8	6	7	3	3	7	0	2	3	0	4	3	5	-1	4	1	4	0	2	10.7	20324	22.3	34.4	34	81	8.04	39.64	34.75	4.3	212.64	10.23	0.05
Greece	8	2	7	3	3	7	-2	3	1	0	5	5	6	2	2	1	5	0	1	10.7	20324	22.3	34.4	34	81	8.04	39.64	34.75	4.3	212.64	10.23	0.05
Greece	8	4	6	3	3	7	2	3	1	0	5	3	4	-1	5	1	4	0	2	10.7	20324	22.3	34.4	34	81	8.04	39.64	34.75	4.3	212.64	10.23	0.05
Greece	8	6	5	3	3	0	2	2	-1	0	4	4	6	3	4	1	5	0	0	10.7	20324	22.3	34.4	34	81	8.04	39.64	34.75	4.3	212.64	10.23	0.05
Greece	8	5	5	3	3	7	-2	3	2	0	4	4	6	-1	5	1	5	0	2	10.7	20324	22.3	34.4	34	81	8.04	39.64	34.75	4.3	212.64	10.23	0.05
Greece	8	3	1	0	2	2	3	3	3	0	5	3	6	2	1	1	4	0	-1	10.7	20324	22.3	34.4	34	81	8.04	39.64	34.75	4.3	212.64	10.23	0.05
Greece	8	6	4	3	3	6	0	0	0	0	3	3	6	0	2	1	5	0	1	10.7	20324	22.3	34.4	34	81	8.04	39.64	34.75	4.3	212.64	10.23	0.05
Greece	8	5	5	2	2	5	3	3	-1	1	4	3	3	1	2	1	6	0	-1	10.7	20324	22.3	34.4	34	81	8.04	39.64	34.75	4.3	212.64	10.23	0.05
Greece	8	4	4	3	3	7	2	3	1	0	5	4	6	3	3	1	5	0	0	10.7	20324	22.3	34.4	34	81	8.04	39.64	34.75	4.3	212.64	10.23	0.05
Greece	8	4	5	3	3	7	3	3	3	0	4	5	6	2	4	1	5	0	2	10.7	20324	22.3	34.4	34	81	8.04	39.64	34.75	4.3	212.64	10.23	0.05
Greece	8	4	5	3	3	5	1	3	2	0	4	1	6	-1	6	1	5	0	-1	10.7	20324	22.3	34.4	34	81	8.04	39.64	34.75	4.3	212.64	10.23	0.05
Greece	8	4	4	2	3	7	-1	1	-1	0	4	3	6	0	5	1	4	0	2	10.7	20324	22.3	34.4	34	81	8.04	39.64	34.75	4.3	212.64	10.23	0.05
Greece	8	4	4	2	3	5	1	2	2	0	4	3	6	2	3	1	5	0	1	10.7	20324	22.3	34.4	34	81	8.04	39.64	34.75	4.3	212.64	10.23	0.05
Greece	8	4	8	3	3	4	3	3	-1	0	3	5	6	0	4	1	4	0	2	10.7	20324	22.3	34.4	34	81	8.04	39.64	34.75	4.3	212.64	10.23	0.05
Greece	8	4	5	2	2	3	2	0	0	0	4	3	6	1	5	1	5	0	0	10.7	20324	22.3	34.4	34	81	8.04	39.64	34.75	4.3	212.64	10.23	0.05
Greece	8	4	6	3	3	7	0	3	3	0	4	2	2	0	5	1	4	0	1	10.7	20324	22.3	34.4	34	81	8.04	39.64	34.75	4.3	212.64	10.23	0.05
Greece	8	4	8	1	3	7	0	0	0	0	4	1	5	2	3	1	4	0	1	10.7	20324	22.3	34.4	34	81	8.04	39.64	34.75	4.3	212.64	10.23	0.05
Greece	8	2	6	3	3	4	3	3	2	0	4	4	5	2	5	1	4	0	2	10.7	20324	22.3	34.4	34	81	8.04	39.64	34.75	4.3	212.64	10.23	0.05
Greece	8	1	4	1	0	0	-3	1	-2	0	4	3	5	1	4	1	4	0	0	10.7	20324	22.3	34.4	34	81	8.04	39.64	34.75	4.3	212.64	10.23	0.05
Greece	8	1	7	-3	0	0	-3	3	2	0	1	5	1	2	3	1	5	0	2	10.7	20324	22.3	34.4	34	81	8.04	39.64	34.75	4.3	212.64	10.23	0.05
Greece	8	4	6	3	3	5	-3	2	1	0	4	4	5	2	5	1	5	0	1	10.7	20324	22.3	34.4	34	81	8.04	39.64	34.75	4.3	212.64	10.23	0.05
Greece	8	4	2	3	2	3	0	3	0	0	5	3	6	2	5	1	5	0	-1	10.7	20324	22.3	34.4	34	81	8.04	39.64	34.75	4.3	212.64	10.23	0.05
Greece	8	4	2	3	3	7	0	3	3	0	5	4	6	2	3	1	3	0	0	10.7	20324	22.3	34.4	34	81	8.04	39.64	34.75	4.3	212.64	10.23	0.05
Greece	8	4	6	3	3	2	-3	3	1	0	4	3	5	1	1	1	4	0	0	10.7	20324	22.3	34.4	34	81	8.04	39.64	34.75	4.3	212.64	10.23	0.05
Greece	8	2	5	2	3	7	-2	2	-3	0	3	4	2	3	5	1	5	0	1	10.7	20324	22.3	34.4	34	81	8.04	39.64	34.75	4.3	212.64	10.23	0.05
Greece	8	4	6	3	3	7	-3	3	-2	0	4	4	6	2	3	1	5	0	2	10.7	20324	22.3	34.4	34	81	8.04	39.64	34.75	4.3	212.64	10.23	0.05
Greece	8	4	4	3	3	5	2	3	3	0	5	3	5	1	5	1	5	0	-1	10.7	20324	22.3	34.4	34	81	8.04	39.64	34.75	4.3	212.64	10.23	0.05
Greece	8	4	7	3	3	7	1	3	3	0	4	3	6	1	4	1	4	0	1	10.7	20324	22.3	34.4	34	81	8.04	39.64	34.75	4.3	212.64	10.23	0.05
Greece	8	2	3	-2	-1	1	-1	0	-2	1	3	3	3	2	1	1	5	0	-1	10.7	20324	22.3	34.4	34	81	8.04	39.64	34.75	4.3	212.64	10.23	0.05
Greece	8	4	4	3	3	5	2	1	2	0	5	4	6	3	2	1	6	0	-2	10.7	20324	22.3	34.4	34	81	8.04	39.64	34.75	4.3	212.64	10.23	0.05
Greece	8	3	6	-1	-2	5	-3	2	1	0	4	3	5	1	4	1	3	0	2	10.7	20324	22.3	34.4	34	81	8.04	39.64	34.75	4.3	212.64	10.23	0.05
Greece	8	4	5	3	3	6	3	3	-2	0	4	3	5	1	5	1	5	0	-1	10.7	20324	22.3	34.4	34	81	8.04	39.64	34.75	4.3	212.64	10.23	0.05
Greece	8	4	5	3	3	6	-2	3	3	0	4	2	6	2	4	1	4	0	1	10.7	20324	22.3	34.4	34	81	8.04	39.64	34.75	4.3	212.64	10.23	0.05
Greece	8	4	4	2	2	7	0	1	0	0	4	4	4	2	4	1	4	0	0	10.7	20324	22.3	34.4	34	81	8.04	39.64	34.75	4.3	212.64	10.23	0.05
Greece	8	3	6	3	3	7	1	3	2	0	5	3	5	2	3	1	1	0	0	10.7	20324	22.3	34.4	34	81	8.04	39.64	34.75	4.3	212.64	10.23	0.05
Greece	8	3	1	0	2	1	-3	2	-3	0	3	3	5	0	3	1	6	0	-2	10.7	20324	22.3	34.4	34	81	8.04	39.64	34.75	4.3	212.64	10.23	0.05
Greece	8	6	8	3	3	7	3	3	3	0	5	4	6	-2	3	1	5	0	2	10.7	20324	22.3	34.4	34	81	8.04	39.64	34.75	4.3	212.64	10.23	0.05
Greece	8	1	2	1	0	0	-3	-1	-3	0	4	3	3	0	3	1	5	0	-1	10.7	20324	22.3	34.4	34	81	8.04	39.64	34.75	4.3	212.64	10.23	0.05
Greece	8	4	6	3	3	7	-3	2	1	0	5	3	5	1	5	1	5	0	1	10.7	20324	22.3	34.4	34	81	8.04	39.64	34.75	4.3	212.64	10.23	0.05
Greece	8	4	7	3	3	7	3	3	3	0	4	3	5	3	4	1	4	0	0	10.7	20324	22.3	34.4	34	81	8.04	39.64	34.75	4.3	212.64	10.23	0.05
Greece	8	4	6	3	3	7	1	3	2	0	5	5	5	2	5	1	5	0	2	10.7	20324	22.3	34.4	34	81	8.04	39.64	34.75	4.3	212.64	10.23	0.05
Greece	8	6	6	2	3	7	0	3	3	0	4	5	6	1	5	1	4	0	1	10.7	20324	22.3	34.4	34	81	8.04	39.64	34.75	4.3	212.64	10.23	0.05
Greece	8	1	5	3	3	6	0	2	2	0	5	5	6	3	4	1	7	0	2	10.7	20324	22.3	34.4	34	81	8.04	39.64	34.75	4.3	212.64	10.23	0.05
Greece	8	2	2	2	3	0	1	2	2	0	4	3	3	2	5	1	2	0	-1	10.7	20324	22.3	34.4	34	81	8.04	39.64	34.75	4.3	212.64	10.23	0.05
Greece	8	1	4	3	3	6	-2	1	0	0	4	4	3	2	2	1	6	0	0	10.7	20324	22.3	34.4	34	81	8.04	39.64	34.75	4.3	212.64	10.23	0.05
Greece	8	2	5	2	3	7	2	3	1	0	4	3	6	2	3	1	5	0	-1	10.7	20324	22.3	34.4	34	81	8.04	39.64	34.75	4.3	212.64	10.23	0.05
Greece	8	5	5	3	3	7	2	2	2	0	4	3	5	-1	5	1	6	0	1	10.7	20324	22.3	34.4	34	81	8.04	39.64	34.75	4.3	212.64	10.23	0.05
Greece	8	4	5	3	3	7	0	1	1	0	5	4	6	2	5	1	4	0	1	10.7	20324	22.3	34.4	34	81	8.04	39.64	34.75	4.3	212.64	10.23	0.05
Greece	8	6	6	3	3	7	2	3	2	0	4	3	6	2	5	1	4	0	1	10.7	20324	22.3	34.4	34	81	8.04	39.64	34.75	4.3	212.64	10.23	0.05
Greece	8	4	4	3	3	5	-2	3	2	0	4	4	5	1	4	1	5	0	2	10.7	20324	22.3	34.4	34	81	8.04	39.64	34.75	4.3	212.64	10.23	0.05
Greece	8	4	6	2	3	7	3	3	3	1	4	1	3	-2	5	1	4	0	-1	10.7	20324	22.3	34.4	34	81	8.04	39.64	34.75	4.3	212.64	10.23	0.05
Greece	8	3	6	2	1	4	0	-1	1	0	3	2	5	0	1	1	5	0	1	10.7	20324	22.3	34.4	34	81	8.04	39.64	34.75	4.3	212.64	10.23	0.05
Greece	8	5	4	3	3	5	2	2	2	0	4	4	6	0	5	1	4	0	0	10.7	20324	22.3	34.4	34	81	8.04	39.64	34.75	4.3	212.64	10.23	0.05
Greece	8	1	1	3	3	5	3	3	2	0	4	4	5	3	1	1	4	0	0	10.7	20324	22.3	34.4	34	81	8.04	39.64	34.75	4.3	212.64	10.23	0.05
Greece	8	2	5	3	3	3	-3	3	3	0	4	3	6	3	3	1	3	0	-1	10.7	20324	22.3	34.4	34	81	8.04	39.64	34.75	4.3	212.64	10.23	0.05
Greece	8	5	7	3	3	7	-2	2	0	0	4	4	5	1	5	1	4	0	0	10.7	20324	22.3	34.4	34	81	8.04	39.64	34.75	4.3	212.64	10.23	0.05
Greece	8	5	2	3	3	7	3	3	3	0	4	3	6	-1	4	1	5	0	-2	10.7	20324	22.3	34.4	34	81	8.04	39.64	34.75	4.3	212.64	10.23	0.05
Greece	8	3	4	3	3	6	0	3	1	0	5	5	5	2	3	1	5	0	-1	10.7	20324	22.3	34.4	34	81	8.04	39.64	34.75	4.3	212.64	10.23	0.05
Greece	8	4	5	3	3	4	3	3	2	0	4	3	4	2	1	1	5	0	0	10.7	20324	22.3	34.4	34	81	8.04	39.64	34.75	4.3	212.64	10.23	0.05
Greece	8	5	6	3	3	6	-1	2	1	0	4	4	5	1	4	1	2	0	1	10.7	20324	22.3	34.4	34	81	8.04	39.64	34.75	4.3	212.64	10.23	0.05
Greece	8	1	8	1	2	7	-2	2	2	0	5	5	1	2	5	1	3	0	1	10.7	20324	22.3	34.4	34	81	8.04	39.64	34.75	4.3	212.64	10.23	0.05
Greece	8	3	5	1	0	7	2	1	0	0	2	4	6	1	5	1	3	0	0	10.7	20324	22.3	34.4	34	81	8.04	39.64	34.75	4.3	212.64	10.23	0.05
Greece	8	6	8	2	2	7	0	2	2	1	4	4	5	0	2	1	6	0	-1	10.7	20324	22.3	34.4	34	81	8.04	39.64	34.75	4.3	212.64	10.23	0.05
Greece	8	4	4	3	3	7	-3	3	3	0	5	5	5	3	3	1	4	0	0	10.7	20324	22.3	34.4	34	81	8.04	39.64	34.75	4.3	212.64	10.23	0.05
Greece	8	5	6	3	3	5	-3	0	0	0	4	3	1	1	5	1	5	0	1	10.7	20324	22.3	34.4	34	81	8.04	39.64	34.75	4.3	212.64	10.23	0.05
Greece	8	4	6	3	3	4	0	1	0	0	5	4	6	2	1	1	3	0	1	10.7	20324	22.3	34.4	34	81	8.04	39.64	34.75	4.3	212.64	10.23	0.05
Greece	8	4	4	3	3	0	3	3	3	0	5	4	6	3	2	1	4	0	-1	10.7	20324	22.3	34.4	34	81	8.04	39.64	34.75	4.3	212.64	10.23	0.05
Greece	8	4	4	3	3	7	0	2	0	0	4	3	3	1	5	1	4	0	0	10.7	20324	22.3	34.4	34	81	8.04	39.64	34.75	4.3	212.64	10.23	0.05
Greece	8	5	5	3	3	7	2	3	3	0	5	5	6	2	4	1	5	0	1	10.7	20324	22.3	34.4	34	81	8.04	39.64	34.75	4.3	212.64	10.23	0.05
Greece	8	4	2	3	3	4	-1	1	-1	0	4	5	6	0	5	1	3	0	0	10.7	20324	22.3	34.4	34	81	8.04	39.64	34.75	4.3	212.64	10.23	0.05
Greece	8	1	2	0	0	1	0	0	0	1	2	2	1	0	3	1	3	0	0	10.7	20324	22.3	34.4	34	81	8.04	39.64	34.75	4.3	212.64	10.23	0.05
Greece	8	1	4	3	3	5	-2	0	2	0	5	4	5	-1	5	1	4	0	-1	10.7	20324	22.3	34.4	34	81	8.04	39.64	34.75	4.3	212.64	10.23	0.05
Greece	8	4	6	3	3	4	-3	2	-3	0	4	4	4	2	2	1	5	0	1	10.7	20324	22.3	34.4	34	81	8.04	39.64	34.75	4.3	212.64	10.23	0.05
Greece	8	4	7	3	3	7	2	3	3	0	5	5	6	1	5	1	4	0	2	10.7	20324	22.3	34.4	34	81	8.04	39.64	34.75	4.3	212.64	10.23	0.05
Greece	8	4	8	3	3	4	-3	3	2	1	2	3	1	3	5	1	5	0	2	10.7	20324	22.3	34.4	34	81	8.04	39.64	34.75	4.3	212.64	10.23	0.05
Greece	8	4	5	2	2	0	-2	3	3	0	4	3	5	2	5	1	4	0	1	10.7	20324	22.3	34.4	34	81	8.04	39.64	34.75	4.3	212.64	10.23	0.05
Greece	8	6	8	3	3	6	3	3	3	0	5	1	5	2	6	1		0	2	10.7	20324	22.3	34.4	34	81	8.04	39.64	34.75	4.3	212.64	10.23	0.05
Greece	8	2	8	2	3	6	1	3	2	0	3	4	5	1	4	1	5	0	1	10.7	20324	22.3	34.4	34	81	8.04	39.64	34.75	4.3	212.64	10.23	0.05
Greece	8	3	7	2	2	7	2	2	2	0	4	4	3	2	2	1	5	0	2	10.7	20324	22.3	34.4	34	81	8.04	39.64	34.75	4.3	212.64	10.23	0.05
Greece	8	1	2	2	2	7	1	1	1	0	3	2	4	1	3	1	4	0	-1	10.7	20324	22.3	34.4	34	81	8.04	39.64	34.75	4.3	212.64	10.23	0.05
Greece	8	6	5	3	3	7	3	3	0	1	3	3	6	2	2	1	4	0	1	10.7	20324	22.3	34.4	34	81	8.04	39.64	34.75	4.3	212.64	10.23	0.05
Greece	8	4	6	3	3	7	-3	3	2	0	4	3	6	3	4	1	2	0	2	10.7	20324	22.3	34.4	34	81	8.04	39.64	34.75	4.3	212.64	10.23	0.05
Greece	8	8	1	3	3	1	3	3	3	0	3	2	3	3	6	1	2	0	2	10.7	20324	22.3	34.4	34	81	8.04	39.64	34.75	4.3	212.64	10.23	0.05
[truncated: 23,436 more rows]

## Sheet: Coding
VARIABLE	DESCRIPTION	RATING SCALE
Country	Country name	None
Country_number	Country number	1=Argentina to 24=USA
Health_Risk	How likely is it that you will get infected with coronavirus.	1- Exceptionally unlikely; 2- Very Unlikely; 3- Unlikely; 4- About equally likely; 5- Likely; 6- Very likely; 7- All but certain; 8=Already happened
Economic_Risk	How likely is it that your personal situation will get worse due to economic consequences of coronavirus.	1- Exceptionally unlikely; 2- Very Unlikely; 3- Unlikely; 4- About equally likely; 5- Likely; 6- Very likely; 7- All but certain; 8=Already happened
Hand_wash	To minimize my chances of getting coronavirus, I wash my hands more often.	-3 Strongly disagree; -2 Disagree; -1 Somewhat disagree; 0 Neither agree nor disagree; 1 Somewhat agree; 2 Agree; 3 Strongly agree
Avoid_Crowds	To minimize my chances of getting coronavirus, I avoid crowded spaces.	-3 Strongly disagree; -2 Disagree; -1 Somewhat disagree; 0 Neither agree nor disagree; 1 Somewhat agree; 2 Agree; 3 Strongly agree
Social_isolation	Number of days in the past week isolated from family and friends except household members	0 to 7 days per week
Vaccination	I would sign a petition that supports... - ...mandatory vaccination once a vaccine has been developed for coronavirus.	-3 Strongly disagree; -2 Disagree; -1 Somewhat disagree; 0 Neither agree nor disagree; 1 Somewhat agree; 2 Agree; 3 Strongly agree
Quarantine	I would sign a petition that supports..." - ...mandatory quarantine for those that have coronavirus and those that have been exposed to the virus.	-3 Strongly disagree; -2 Disagree; -1 Somewhat disagree; 0 Neither agree nor disagree; 1 Somewhat agree; 2 Agree; 3 Strongly agree
Reporting	I would sign a petition that supports... - ...reporting people who are suspected to have coronavirus.	-3 Strongly disagree; -2 Disagree; -1 Somewhat disagree; 0 Neither agree nor disagree; 1 Somewhat agree; 2 Agree; 3 Strongly agree
Exposure_COVID	Number of known people infected with coronavirus	Number
Know_COVID19	How knowledgeable are you about the recent outbreak of Covid-19, commonly referred to as the Coronavirus?	1- Not at all knowledgeable; 2-Slightly knowledgeable; 3-Moderately knowledgeable; 4-Very knowledgeable; 5-Extremely knowledgeable
Know_Economic	How knowledgeable are you about the potential economic and financial consequences of coronavirus in this country?	1- Not at all knowledgeable; 2-Slightly knowledgeable; 3-Moderately knowledgeable; 4-Very knowledgeable; 5-Extremely knowledgeable
Quality_Messages	To what extent…. - ...are you getting clear, unambiguous messages about what to do about the Coronavirus?	{1.00, 1: Messages are completely unclear/ ambiguous}...
Community_Norms	Right now, people in my area do self-isolate and engage in social distancing.	-3 Strongly disagree; -2 Disagree; -1 Somewhat disagree; 0 Neither agree nor disagree; 1 Somewhat agree; 2 Agree; 3 Strongly agree
Age	What is your age?	Categories 1- 18 to 24; 2 – 25 to 34; 3- 35 to 44; 4- 45-54; 5- 55-64; 6-65+
Gender	What is your gender?	1-Female; 2-Male
Education	What is your highest level of education?	Categories 1- Primary education; 2- General secondary education; 3- Vocational education; 4- Higher education; 5- Bachelor’s degree; 6- Master’s degree; 7- PhD degree
Employment	Employment status	Employed=1; Not employed =0
Financial_Insecurity	Due to my financial situation, I have difficulties paying for my expenses.	-2 Strongly disagree; -1 Disagree; 0 Neither agree nor disagree; 1 Agree; 2 Strongly agree
COUNTRYTot_Population	Total Population as per last available data in millions.
COUNTRYGDPpc	GDP per capita (current $US). GDP per capita is a measure of a country's economic output that accounts for its number of people.
COUNTRYUnemployment	Unemployment rate, projections for 2020 based on the first trimester of 2020. The unemployment rate is the share of the labor force that is jobless, expressed as a percentage.
COUNTRYGini	The Gini index measures the extent to which the distribution of income (or, in some cases, consumption expenditure) among individuals or households within an economy deviates from a perfectly equal distribution.
COUNTRYOld_age_dependency	Age dependency ratio, 65 and above. The demographic old-age dependency ratio is defined as the number of individuals aged 65 and over per 100 people of working age defined as those aged between 20 and 64.
COUNTRYLife_expectancy	Life expectancy at birth in years. Average number of years that a newborn is expected to live if current mortality rates continue to apply.
COUNTRYHealth_expenditure	Current health expenditure (as % of GDP). General government health expenditure and private health expenditure in a given year, calculated as percentage of the GDP.
COUNTRYPrivate_health_insurance	Domestic private health expenditure (% of current health expenditure). Share of current health expenditures funded from domestic private sources. Domestic private sources include funds from households, corporations and non-profit organizations.
COUNTRYOut_of_pocket	Out-of-pocket payments (as % of current health expenditure). Out-of-pocket payments are defined as direct payments made by individuals to health care providers at the time of service use. This excludes any prepayment for health services, and it relies on user fees.
COUNTRYHospital_beds	Hospital beds (per 1,000 people).
COUNTRYcasespermillion	Confirmed COVID-19 cases per million people. April 12th or April 20th.
COUNTRYdeathspermillion	Confirmed COVID-19 deaths per million people. The point estimate selected for the numbers of deaths is equivalent to the description above about the number of cases.
Case_Fatality	COUNTRYdeathspermillion/ COUNTRYcasespermillion
